# Supplementary material for: Self-Organizing Feature Maps Identify Proteins Critical to Learning in a Mouse Model of Down Syndrome
Source: PLoS One. 2015 Jun 25;10(6):e0129126. doi: 10.1371/journal.pone.0129126 (PMC4482027; doi:10.1371/journal.pone.0129126)
Supplement: S1 Dataset — These data are a subset of those used in Ahmed et al PLoS ONE 2015 10(3): e0119491 (ZIP) [file pone.0129126.s005.zip]

Archive with 9 entries (6 files):
- Data/
- Data/.DS_Store
- __MACOSX/
- __MACOSX/Data/
- __MACOSX/Data/._.DS_Store
- Data/Data_Cortex_Nuclear.xlsx
- __MACOSX/Data/._Data_Cortex_Nuclear.xlsx
- Data/Readme.txt
- __MACOSX/Data/._Readme.txt
