# Supplementary material for: Self-Organizing Feature Maps Identify Proteins Critical to Learning in a Mouse Model of Down Syndrome
Source: PLoS One. 2015 Jun 25;10(6):e0129126. doi: 10.1371/journal.pone.0129126 (PMC4482027; doi:10.1371/journal.pone.0129126)
Supplement: S1 Dataset — These data are a subset of those used in Ahmed et al PLoS ONE 2015 10(3): e0119491 (ZIP) [file pone.0129126.s005.zip › Data/Data_Cortex_Nuclear.xlsx]

## Sheet: Hoja1
MouseID	DYRK1A_N	ITSN1_N	BDNF_N	NR1_N	NR2A_N	pAKT_N	pBRAF_N	pCAMKII_N	pCREB_N	pELK_N	pERK_N	pJNK_N	PKCA_N	pMEK_N	pNR1_N	pNR2A_N	pNR2B_N	pPKCAB_N	pRSK_N	AKT_N	BRAF_N	CAMKII_N	CREB_N	ELK_N	ERK_N	GSK3B_N	JNK_N	MEK_N	TRKA_N	RSK_N	APP_N	Bcatenin_N	SOD1_N	MTOR_N	P38_N	pMTOR_N	DSCR1_N	AMPKA_N	NR2B_N	pNUMB_N	RAPTOR_N	TIAM1_N	pP70S6_N	NUMB_N	P70S6_N	pGSK3B_N	pPKCG_N	CDK5_N	S6_N
309_1	0.503644	0.747193	0.430175	2.81633	5.99015	0.21883	0.177565	2.37374	0.232224	1.75094	0.687906	0.306382	0.402698	0.296927	1.02206	0.605673	1.87768	2.30875	0.441599	0.859366	0.416289	0.369608	0.178944	1.86636	3.68525	1.53723	0.264526	0.319677	0.813866	0.165846	0.45391	3.03762	0.36951	0.458539	0.335336	0.825192	0.576916	0.448099	0.586271	0.394721	0.339571	0.482864	0.29417	0.18215	0.842725	0.192608	1.44309	0.2947	0.354605
309_2	0.514617	0.689064	0.41177	2.78951	5.68504	0.211636	0.172817	2.29215	0.226972	1.59638	0.695006	0.299051	0.385987	0.281319	0.956676	0.587559	1.72577	2.04304	0.445222	0.834659	0.400364	0.356178	0.17368	1.76105	3.48529	1.50925	0.255727	0.304419	0.780504	0.157194	0.43094	2.92188	0.342279	0.42356	0.324835	0.761718	0.545097	0.420876	0.545097	0.368255	0.321959	0.454519	0.276431	0.182086	0.847615	0.194815	1.43946	0.29406	0.354548
309_3	0.509183	0.730247	0.418309	2.6872	5.62206	0.209011	0.175722	2.28334	0.230247	1.56132	0.677348	0.291276	0.381002	0.28171	1.00363	0.602449	1.73187	2.01798	0.467668	0.814329	0.399847	0.368089	0.173905	1.76554	3.57146	1.50124	0.259614	0.311747	0.785154	0.160895	0.423187	2.94414	0.343696	0.425005	0.324852	0.757031	0.54362	0.40463	0.552994	0.36388	0.313086	0.447197	0.256648	0.184388	0.856166	0.200737	1.52436	0.301881	0.386087
309_4	0.442107	0.617076	0.358626	2.46695	4.9795	0.222886	0.176463	2.1523	0.207004	1.59509	0.583277	0.296729	0.377087	0.313832	0.87539	0.520293	1.56685	2.13275	0.477671	0.727705	0.385639	0.36297	0.179449	1.28628	2.97014	1.41971	0.259536	0.279218	0.734492	0.16221	0.410615	2.5002	0.344509	0.429211	0.330121	0.74698	0.546763	0.38686	0.547849	0.366771	0.328492	0.44265	0.398534	0.161768	0.760234	0.184169	1.61238	0.296382	0.29068
309_5	0.43494	0.61743	0.358802	2.36578	4.71868	0.213106	0.173627	2.13401	0.192158	1.50423	0.55096	0.286961	0.363502	0.277964	0.864912	0.50799	1.48006	2.0137	0.483416	0.687794	0.367531	0.355311	0.174836	1.32469	2.89633	1.35988	0.250705	0.273667	0.702699	0.154827	0.39855	2.45656	0.329126	0.408755	0.313415	0.691956	0.53686	0.360816	0.512824	0.351551	0.312206	0.419095	0.393447	0.1602	0.768113	0.185718	1.64581	0.296829	0.309345
309_6	0.447506	0.628176	0.367388	2.38594	4.80764	0.218578	0.176233	2.14128	0.195188	1.4424	0.56634	0.289824	0.363893	0.266837	0.859121	0.521307	1.53824	1.96828	0.4959	0.672402	0.369404	0.357172	0.179728	1.22745	2.95698	1.44791	0.25084	0.284044	0.704396	0.156876	0.391047	2.46713	0.327598	0.40449	0.296276	0.674419	0.539723	0.354214	0.514316	0.347224	0.303132	0.412824	0.382578	0.16233	0.779695	0.186793	1.63462	0.288037	0.332367
309_7	0.428033	0.573696	0.342709	2.33422	4.47313	0.225173	0.184004	2.01241	0.195789	1.61204	0.509899	0.299654	0.37115	0.277656	0.84428	0.485387	1.49481	2.01257	0.497486	0.646135	0.395977	0.359522	0.186047	1.10779	2.59962	1.36424	0.261471	0.276241	0.693118	0.162162	0.405563	2.28881	0.34538	0.427561	0.333909	0.757542	0.558611	0.36895	0.544626	0.360308	0.329353	0.42049	0.465116	0.145566	0.702248	0.177033	1.77385	0.292195	0.266857
309_8	0.416923	0.564036	0.327703	2.26014	4.26873	0.214834	0.179668	2.00799	0.189803	1.4246	0.501075	0.283016	0.358876	0.25645	0.818643	0.478501	1.4094	1.85703	0.489558	0.628071	0.360719	0.360719	0.171837	1.0774	2.55021	1.31665	0.250614	0.265356	0.676597	0.159552	0.375461	2.28117	0.328163	0.407248	0.322789	0.695178	0.525031	0.340141	0.509828	0.338299	0.298526	0.392967	0.440418	0.147848	0.681941	0.174599	1.79578	0.288523	0.288608
309_9	0.386311	0.538428	0.31772	2.12573	4.06395	0.207222	0.167778	1.86151	0.180684	1.26189	0.476653	0.266966	0.337007	0.242604	0.74826	0.458962	1.34179	1.82207	0.464472	0.600638	0.326566	0.328886	0.170389	1.00885	2.4346	1.25203	0.230423	0.25261	0.635586	0.154147	0.351218	2.13921	0.309165	0.37848	0.294519	0.636891	0.484919	0.323376	0.479988	0.312065	0.279292	0.357599	0.421694	0.150121	0.710808	0.167472	1.80525	0.294458	0.294113
309_10	0.380827	0.499294	0.362462	2.09627	3.59859	0.227649	0.188093	1.71786	0.188093	1.41433	0.455499	0.324117	0.368315	0.283754	0.743491	0.444198	1.3554	1.78325	0.493037	0.570535	0.335419	0.392129	0.198385	0.906155	2.16993	1.24823	0.257719	0.301514	0.636731	0.174369	0.380424	1.92291	0.373966	0.433502	0.394349	0.742079	0.553179	0.357215	0.530979	0.358628	0.336024	0.426034	0.505752	0.140063	0.637927	0.175585	1.9266	0.301821	0.249775
309_11	0.366511	0.513278	0.327792	2.07257	3.66106	0.229475	0.193797	1.72451	0.185283	1.31867	0.46118	0.29029	0.379485	0.271235	0.76566	0.449422	1.29799	1.75613	0.509832	0.547537	0.346037	0.36266	0.196229	0.891952	2.1719	1.2311	0.266167	0.26272	0.635313	0.169674	0.418812	1.95783	0.346848	0.428137	0.352118	0.693087	0.546726	0.343807	0.524022	0.341374	0.323535	0.406649	0.513278	0.144505	0.662097	0.173292	1.9029	0.298378	0.275417
309_12	0.364154	0.499411	0.355124	2.00687	3.46663	0.216333	0.204358	1.67256	0.190224	1.16608	0.447193	0.277189	0.361406	0.264429	0.743031	0.443856	1.2501	1.69081	0.492344	0.549863	0.323125	0.344719	0.19788	0.862583	2.10876	1.20691	0.243424	0.281311	0.615823	0.160581	0.36808	1.88771	0.333922	0.408912	0.334511	0.666274	0.529054	0.326266	0.5053	0.330978	0.319199	0.384766	0.50157	0.1423	0.675065	0.180151	2.00166	0.306837	0.28732
309_13	0.364873	0.482102	0.312539	1.9462	3.34959	0.230898	0.188821	1.50869	0.171028	1.35336	0.471844	0.272137	0.34059	0.256018	0.723048	0.417417	1.22671	1.7377	0.461168	0.494871	0.38497	0.339544	0.199288	0.869583	1.92569	1.14905	0.273812	0.256018	0.612728	0.164748	0.366339	1.74921	0.322378	0.426418	0.373665	0.690391	0.528156	0.353151	0.52062	0.325937	0.332426	0.466611	0.464099	0.126796	0.589503	0.167403	1.90401	0.279696	0.24489
309_14	0.381911	0.485914	0.310951	1.95891	3.34929	0.2258	0.188519	1.509	0.179835	1.21966	0.463249	0.284262	0.360305	0.262868	0.755348	0.418979	1.1972	1.68608	0.485067	0.524465	0.343359	0.347172	0.214573	0.814022	1.95658	1.13789	0.23978	0.256725	0.579115	0.164372	0.367295	1.7706	0.33997	0.427028	0.370684	0.689049	0.524042	0.337217	0.495658	0.329379	0.321966	0.403728	0.462826	0.134299	0.611166	0.170862	1.97258	0.283786	0.254957
309_15	0.37441	0.462313	0.344629	1.86116	3.28712	0.221811	0.185459	1.44424	0.176422	1.12302	0.426987	0.266174	0.325734	0.279524	0.695831	0.410557	1.15814	1.65578	0.465393	0.510166	0.351818	0.359417	0.184021	0.789484	1.88519	1.1259	0.230643	0.24235	0.557404	0.158349	0.356541	1.71	0.326967	0.387349	0.358595	0.657014	0.519203	0.323475	0.476278	0.309715	0.336414	0.36907	0.45841	0.122779	0.626361	0.161032	1.95946	0.285817	0.269771
311_1	0.743118	0.862653	0.377742	2.73576	6.06757	0.219049	0.185338	2.27749	0.194465	2.37951	1.08155	0.355366	0.38363	0.299426	0.956131	0.790961	1.89784	1.71103	0.387163	0.85647	0.537612	0.386133	0.175622	1.49124	4.11262	1.46371	0.272045	0.287649	0.790078	0.168556	0.42161	2.6202	0.387163	0.517297	0.373767	0.872369	0.796702	0.540851	0.651259	0.523333	0.407478	0.546592	0.225085	0.201228	0.908533	0.191338	0.942728	0.285391	0.294118
311_2	0.71148	0.807054	0.351591	2.54689	5.59557	0.19917	0.165975	2.11881	0.174689	2.05048	1.07593	0.33195	0.346196	0.250207	0.894467	0.727524	1.7538	1.52517	0.367497	0.810512	0.555325	0.3574	0.163071	1.34855	3.69253	1.39391	0.246473	0.259198	0.741355	0.158645	0.389627	2.42296	0.362102	0.48036	0.361411	0.818119	0.664177	0.478838	0.59834	0.474965	0.36473	0.482711	0.216459	0.187841	0.893488	0.193156	0.963389	0.278738	0.380731
311_3	0.704633	0.802537	0.35011	2.46773	5.5484	0.205323	0.165058	2.10728	0.171401	1.93891	1.06564	0.326669	0.342113	0.243243	0.894374	0.742554	1.75717	1.5211	0.388307	0.812328	0.52813	0.362521	0.165609	1.34542	3.68491	1.37824	0.243105	0.275097	0.73952	0.154716	0.393547	2.41547	0.353144	0.491175	0.348731	0.831081	0.611142	0.457391	0.582322	0.457253	0.354523	0.464424	0.193188	0.183455	0.88573	0.196724	0.975494	0.281005	0.400961
311_4	0.677359	0.770235	0.356397	2.56322	4.9752	0.228087	0.186498	2.25905	0.190974	2.16785	0.97762	0.358262	0.376912	0.264827	0.895188	0.730511	1.71112	1.65479	0.406565	0.784222	0.520701	0.403767	0.185379	1.28944	3.51455	1.34614	0.274897	0.28329	0.726595	0.171391	0.416822	2.32842	0.398359	0.520888	0.404513	0.876725	0.774338	0.503543	0.630175	0.497762	0.400037	0.538791	0.232935	0.205356	0.8904	0.189935	0.956807	0.291245	0.283038
311_5	0.591572	0.678768	0.31248	2.16418	4.31394	0.195786	0.161102	1.97569	0.161912	1.76872	0.838574	0.306321	0.323825	0.230146	0.768558	0.613614	1.46969	1.33306	0.388006	0.672447	0.487682	0.338898	0.158185	1.07034	2.94489	1.17958	0.22966	0.239222	0.634036	0.150567	0.364344	2.00713	0.327066	0.441653	0.349919	0.76483	0.605024	0.409562	0.544571	0.427391	0.337439	0.435008	0.204862	0.168972	0.859442	0.193865	0.978376	0.280446	0.35303
311_6	0.618517	0.716672	0.319701	2.28594	4.57118	0.206927	0.171598	2.12704	0.174556	1.76732	0.871389	0.3244	0.337278	0.248869	0.831361	0.667943	1.5637	1.40341	0.403237	0.717021	0.504525	0.378698	0.173512	1.12356	3.12757	1.25183	0.234076	0.255482	0.686042	0.156979	0.382005	2.11208	0.364079	0.482945	0.370867	0.831535	0.617299	0.416638	0.572398	0.432823	0.342151	0.449356	0.213714	0.166737	0.857766	0.186121	1.0005	0.26114	0.36234
311_7	0.702608	0.699581	0.38775	2.43759	4.44923	0.2585	0.197019	2.09106	0.182115	2.1714	0.886353	0.34327	0.388449	0.321146	0.900792	0.692594	1.6558	1.67117	0.421053	0.772706	0.492082	0.397997	0.197019	1.136	3.23521	1.26758	0.274336	0.266884	0.684909	0.187937	0.424779	2.07895	0.403586	0.556823	0.435491	0.909874	0.828598	0.505356	0.654867	0.505822	0.433628	0.551933	0.28109	0.173285	0.804103	0.191595	0.954555	0.283256	0.243437
311_8	0.598869	0.690271	0.349774	2.30837	4.22941	0.221493	0.187104	2.04548	0.176697	1.92217	0.850452	0.34638	0.369457	0.279186	0.85	0.654751	1.58032	1.51629	0.417647	0.743439	0.473077	0.377602	0.184163	1.11222	3.119	1.26131	0.263348	0.264253	0.669231	0.1819	0.411086	2.04344	0.381448	0.530769	0.426018	0.883937	0.720136	0.446833	0.616968	0.484163	0.413801	0.554299	0.255204	0.159955	0.768528	0.190073	0.963339	0.28291	0.323068
311_9	0.561867	0.641892	0.308488	2.15773	4.02069	0.216427	0.173775	1.94088	0.168074	1.72804	0.822213	0.317356	0.327703	0.236909	0.794552	0.615498	1.47572	1.34734	0.40435	0.685389	0.393792	0.353885	0.166174	1.02048	2.80427	1.17504	0.226351	0.244721	0.620777	0.16723	0.378378	1.91026	0.357897	0.50549	0.383446	0.836993	0.633657	0.406461	0.567779	0.42103	0.349873	0.448902	0.228674	0.152477	0.717713	0.186975	0.937749	0.280296	0.31203
311_10	0.55097	0.561356	0.320853	2.19787	3.5589	0.23777	0.194589	1.78382	0.178191	1.83137	0.711943	0.334244	0.356655	0.269199	0.822629	0.614649	1.42471	1.39382	0.394643	0.660836	0.469527	0.375512	0.192949	0.953813	2.5947	1.09401	0.26592	0.258541	0.607816	0.179557	0.376879	1.76633	0.399836	0.573927	0.478273	0.891774	0.83848	0.494124	0.613556	0.491118	0.441104	0.547144	0.31894	0.165346	0.7871	0.190763	0.983055	0.269063	0.251571
311_11	0.538413	0.701865	0.384445	2.48214	4.10971	0.288018	0.223206	2.08283	0.202023	1.96522	0.839077	0.402782	0.416377	0.346506	0.934556	0.69902	1.64085	1.53177	0.47202	0.742333	0.498261	0.426178	0.241227	1.09137	2.87006	1.31489	0.296554	0.306671	0.694594	0.21878	0.460955	2.03414	0.447992	0.651597	0.559595	1.03509	0.859943	0.550743	0.734429	0.562441	0.504268	0.596902	0.392033	0.150109	0.746725	0.193504	0.929039	0.260917	0.291212
311_12	0.521127	0.583045	0.304279	2.05341	3.38134	0.251661	0.189476	1.80096	0.178049	1.51767	0.733989	0.317566	0.327664	0.29232	0.774648	0.588095	1.35211	1.21685	0.404996	0.60962	0.445921	0.3654	0.193994	0.910975	2.40154	1.11719	0.243954	0.247409	0.592081	0.18363	0.395163	1.70502	0.386925	0.552219	0.458942	0.854372	0.672602	0.439809	0.592612	0.45097	0.410045	0.478342	0.300292	0.152731	0.740991	0.19299	0.958333	0.251126	0.313908
311_13	0.488372	0.540086	0.29131	1.9134	2.87362	0.215422	0.210526	1.41493	0.162485	1.68941	0.685741	0.301408	0.30967	0.243268	0.732864	0.551714	1.22277	1.2601	0.366585	0.593329	0.430233	0.335985	0.188188	0.806916	2.11934	0.971848	0.23776	0.238066	0.488984	0.177173	0.365361	1.42105	0.382803	0.564565	0.456854	0.826193	0.827111	0.486842	0.621481	0.48011	0.485312	0.549572	0.330171	0.156718	0.704835	0.179083	0.902032	0.239408	0.170106
311_14	0.514855	0.564791	0.316056	1.95702	2.97882	0.250632	0.175095	1.48736	0.162137	1.67857	0.686157	0.300253	0.328066	0.268015	0.765171	0.555942	1.26169	1.21302	0.445006	0.616941	0.406764	0.345449	0.191846	0.829646	2.10493	0.961125	0.23641	0.248736	0.513274	0.187737	0.389381	1.51296	0.408344	0.586599	0.509798	0.882743	0.800253	0.500316	0.633692	0.474399	0.455436	0.52086	0.340392	0.135913	0.684522	0.180365	0.853694	0.225136	0.232651
311_15	0.4851	0.556375	0.28725	1.89217	2.847	0.223041	0.177573	1.46237	0.169892	1.53794	0.695853	0.280799	0.301382	0.292473	0.727803	0.532412	1.20553	1.12596	0.4	0.568971	0.421198	0.349309	0.191091	0.824885	2.04424	0.976037	0.22427	0.238095	0.492166	0.185561	0.366513	1.4212	0.36129	0.566513	0.488479	0.871889	0.681106	0.470661	0.614747	0.459293	0.428571	0.494931	0.326882	0.142459	0.626822	0.183887	0.890454	0.24431	0.239234
320_1	0.627582	0.954187	0.446958	2.93072	5.91504	0.197897	0.185599	1.76511	0.232257	1.80811	1.02281	0.348667	0.348291	0.245963	1.08318	1.00864	2.12899	1.60374	0.361904	1.02854	0.534548	0.400676	0.175836	2.40781	4.64382	1.53342	0.271217	0.322475	0.887627	0.168044	0.442922	2.74756	0.358149	0.537646	0.38359	0.79938	0.645043	0.538303	0.70935	0.488265	0.368757	0.527037	0.214514	0.248877	1.2238	0.172713	0.605805	0.355595	0.676687
320_2	0.651253	0.962021	0.464964	2.99269	5.97503	0.20281	0.188473	1.80782	0.25902	1.96069	1.05355	0.353874	0.362704	0.260634	1.12229	1.04102	2.19645	1.85473	0.365742	1.04282	0.550038	0.414831	0.180972	2.47389	4.8928	1.56333	0.275351	0.332985	0.892423	0.172902	0.462685	2.80184	0.395367	0.561717	0.394512	0.823205	0.678599	0.563521	0.776016	0.506551	0.38834	0.537125	0.234523	0.248038	1.21631	0.16728	0.612683	0.350499	0.637341
320_3	0.644346	0.967179	0.470056	3.07385	5.92738	0.205131	0.18259	1.78355	0.258795	2.14788	1.02584	0.36169	0.368386	0.259549	1.13515	1.05659	2.23852	1.95643	0.379421	1.05857	0.555032	0.410921	0.191738	2.57823	4.80402	1.57974	0.283127	0.340375	0.8922	0.170895	0.459964	2.85608	0.383854	0.57314	0.402339	0.867207	0.730548	0.598416	0.740357	0.53947	0.40564	0.574932	0.235216	0.236124	1.20044	0.182244	0.603165	0.351726	0.59031
320_4	0.568229	0.812018	0.393465	2.60678	5.8081	0.218211	0.179905	2.31232	0.209154	1.73369	0.906988	0.33729	0.335699	0.250643	0.95998	0.862196	1.94982	1.66124	0.374128	0.939909	0.493452	0.405948	0.175376	1.74813	4.03965	1.47363	0.267532	0.292498	0.810794	0.16583	0.406927	2.41843	0.342431	0.521478	0.392853	0.761351	0.639824	0.468364	0.678987	0.467752	0.354547	0.479134	0.202056	0.230263	1.15195	0.166145	0.724477	0.341942	0.59899
320_5	0.587038	0.863728	0.411203	2.75798	6.00666	0.223688	0.1894	2.37528	0.218538	1.84326	0.917357	0.348531	0.354685	0.270284	1.00615	0.897262	1.99812	1.86159	0.378171	0.979277	0.502261	0.416101	0.182115	1.80131	4.08993	1.5309	0.275559	0.308591	0.831826	0.1737	0.422381	2.56456	0.360085	0.560035	0.409194	0.792514	0.694298	0.503014	0.724441	0.496232	0.387968	0.500879	0.217031	0.236062	1.14933	0.169222	0.7315	0.355993	0.57685
320_6	0.595904	0.861763	0.421204	2.83117	6.36826	0.233017	0.187687	2.40622	0.221029	1.99101	0.917832	0.359515	0.365385	0.268856	1.04958	0.933317	2.03559	1.98352	0.401848	1.00087	0.501374	0.424326	0.203047	1.89123	4.31319	1.53734	0.281593	0.321304	0.84016	0.171329	0.43032	2.57605	0.366883	0.573801	0.417458	0.85964	0.767358	0.538212	0.71953	0.529221	0.406219	0.532343	0.231768	0.227919	1.1189	0.172557	0.733626	0.354697	0.529756
320_7	0.522918	0.72109	0.363541	2.45626	5.19173	0.229179	0.186639	2.48143	0.190833	1.64125	0.79988	0.326992	0.325345	0.253895	0.876123	0.752846	1.76093	1.59497	0.366087	0.841821	0.469143	0.396495	0.174206	1.43634	3.44877	1.38241	0.258388	0.284452	0.76393	0.16462	0.393499	2.22513	0.340024	0.512433	0.408778	0.763032	0.645896	0.443679	0.639155	0.460156	0.357549	0.469293	0.192481	0.214976	1.084	0.172382	0.776268	0.351332	0.577618
320_8	0.530855	0.748072	0.385529	2.57313	5.49506	0.237427	0.187596	2.54968	0.200401	1.71459	0.819963	0.363777	0.344801	0.263499	0.923789	0.802993	1.85066	1.84989	0.388152	0.89278	0.458809	0.414841	0.185128	1.49522	3.62326	1.43814	0.271058	0.301759	0.795125	0.166615	0.415304	2.36624	0.350201	0.551836	0.423943	0.78772	0.711046	0.476859	0.688831	0.491978	0.387226	0.478093	0.210892	0.207468	1.02652	0.169866	0.740359	0.342523	0.520852
320_9	0.534999	0.773863	0.391588	2.6677	5.98758	0.246624	0.184541	2.60345	0.195406	1.87413	0.839671	0.345336	0.361012	0.276579	0.978892	0.842309	1.91293	1.9955	0.409592	0.916188	0.466553	0.424336	0.220549	1.57613	3.73754	1.45802	0.285116	0.321434	0.806922	0.173056	0.413162	2.38755	0.375757	0.578923	0.444358	0.849915	0.786745	0.518392	0.7079	0.529412	0.412851	0.523514	0.217911	0.206994	1.0708	0.175366	0.74835	0.34679	0.485215
320_10	0.519443	0.736371	0.370568	2.50305	4.9472	0.266489	0.205299	2.74914	0.208921	1.71216	0.787266	0.347693	0.344453	0.284217	0.893824	0.759055	1.82177	1.68509	0.399161	0.845215	0.474266	0.430233	0.193671	1.40774	3.43995	1.43709	0.288601	0.309569	0.788791	0.19024	0.417461	2.19157	0.356081	0.550133	0.461304	0.815288	0.694053	0.445673	0.676134	0.479604	0.393061	0.485322	0.21178	0.202085	0.98395	0.181935	0.785731	0.343135	0.551078
320_11	0.50859	0.735699	0.384369	2.5454	5.101	0.257127	0.201057	2.74684	0.20842	1.77119	0.781952	0.352086	0.351897	0.28771	0.919388	0.770247	1.82745	1.85633	0.406456	0.883519	0.468378	0.443459	0.198603	1.39249	3.48046	1.43628	0.286766	0.295828	0.792713	0.184822	0.425901	2.24051	0.391165	0.570889	0.457429	0.828205	0.735699	0.482537	0.680951	0.492921	0.407212	0.492732	0.212573	0.197085	0.995374	0.177423	0.815753	0.360051	0.524751
320_12	0.516538	0.737479	0.38367	2.62465	5.60121	0.259119	0.183897	2.75808	0.208278	1.86411	0.79588	0.36099	0.371763	0.298998	0.960121	0.812134	1.85787	1.99773	0.428841	0.889624	0.467775	0.443772	0.207144	1.44396	3.43357	1.43527	0.295785	0.307125	0.801928	0.183519	0.425817	2.2079	0.399735	0.59365	0.475146	0.856171	0.815347	0.5086	0.725005	0.524854	0.434889	0.542998	0.216594	0.194163	0.990308	0.179956	0.780727	0.338656	0.442952
320_13	0.454421	0.685278	0.360301	2.39289	4.5	0.278715	0.208751	2.58614	0.220602	1.6119	0.731085	0.353464	0.347083	0.283273	0.871468	0.710119	1.71832	1.62352	0.402233	0.80515	0.458523	0.44371	0.19804	1.48633	3.15132	1.40337	0.276892	0.295579	0.770055	0.197356	0.38423	2.0768	0.353692	0.529854	0.434366	0.817229	0.71536	0.433683	0.680264	0.477666	0.38309	0.434822	0.189836	0.185584	0.934825	0.172604	0.785833	0.325186	0.52955
320_14	0.471746	0.697323	0.37154	2.47266	4.65202	0.278197	0.215511	2.59254	0.244566	1.75818	0.760467	0.356898	0.360558	0.308396	0.896134	0.74102	1.76504	1.76779	0.416152	0.842599	0.468085	0.483413	0.215283	1.26927	3.21277	1.40609	0.289407	0.306566	0.784717	0.196065	0.382292	2.13269	0.37337	0.590712	0.455731	0.858156	0.773507	0.454816	0.705331	0.489133	0.412949	0.482956	0.209792	0.182793	0.951756	0.17301	0.778746	0.32096	0.48298
320_15	0.481273	0.684116	0.360785	2.53881	5.00812	0.287229	0.224504	2.57694	0.199233	1.79919	0.756543	0.368908	0.365072	0.310244	0.925993	0.75361	1.75722	1.91539	0.440884	0.861688	0.471345	0.457356	0.216832	1.27211	3.13809	1.39756	0.287455	0.324458	0.793096	0.189305	0.420126	2.08258	0.379738	0.588899	0.472924	0.888989	0.841832	0.484657	0.722924	0.527076	0.436372	0.528881	0.197879	0.179869	0.934902	0.176601	0.775163	0.324183	0.442745
321_1	0.560614	0.763028	0.402962	2.93352	6.31728	0.19232	0.167636	1.89248	0.198354	1.73044	0.832474	0.333297	0.324301	0.245091	1.05156	0.864399	2.12946	1.58673	0.348766	0.948546	0.398793	0.382447	0.160395	2.04608	4.32452	1.45025	0.25661	0.281953	0.869995	0.151728	0.414811	2.66231	0.337356	0.5096	0.391772	0.794624	0.636314	0.485354	0.699945	0.478552	0.336478	0.459792	0.183105	0.247358	1.32795	0.177516	0.900372	0.349267	0.53411
321_2	0.516108	0.749622	0.401297	2.91924	6.30681	0.192541	0.16227	1.85438	0.205081	1.74659	0.843351	0.332649	0.324865	0.238811	1.07459	0.887351	2.10778	1.74541	0.351243	0.950811	0.396757	0.393297	0.161514	2.04519	4.27978	1.43016	0.25373	0.284216	0.882811	0.148757	0.41373	2.66551	0.337622	0.516541	0.391243	0.800216	0.662378	0.496432	0.695784	0.478595	0.344865	0.455135	0.187459	0.255174	1.3654	0.177214	0.8745	0.354011	0.521086
321_3	0.507321	0.770026	0.417959	2.92582	6.76615	0.201012	0.177756	1.83204	0.210594	1.86919	0.832687	0.338609	0.336025	0.253122	1.11509	0.910422	2.10207	1.94025	0.375108	0.981697	0.403424	0.391688	0.170866	2.0997	4.31492	1.46059	0.257537	0.295327	0.892657	0.150409	0.421189	2.68368	0.351852	0.547911	0.40407	0.829888	0.723622	0.545435	0.720823	0.50786	0.366602	0.493432	0.199612	0.248362	1.31642	0.184332	0.848373	0.353776	0.519772
321_4	0.505093	0.695549	0.376029	2.91559	5.91796	0.226734	0.174271	2.66304	0.190038	1.53509	0.719967	0.327055	0.329287	0.255616	1.01577	0.796847	2.0113	1.60165	0.398214	0.8581	0.374494	0.402121	0.164225	1.68271	3.8154	1.41914	0.266499	0.282545	0.829496	0.163667	0.408121	2.53816	0.329427	0.520022	0.410353	0.798102	0.649644	0.458769	0.697502	0.471885	0.345333	0.467002	0.182364	0.236385	1.19361	0.171562	0.925127	0.337359	0.503779
321_5	0.47912	0.68917	0.381125	2.91356	6.06654	0.221882	0.167177	2.65256	0.198497	1.66495	0.729955	0.334215	0.33672	0.260997	1.04385	0.820017	2.0515	1.73009	0.372355	0.886553	0.384326	0.407016	0.173719	1.66634	3.92943	1.42302	0.26559	0.278953	0.845072	0.153814	0.415089	2.54246	0.339644	0.528396	0.424276	0.806514	0.693903	0.469933	0.699332	0.486219	0.358575	0.459354	0.182489	0.229034	1.23149	0.176245	0.910765	0.351876	0.498811
321_6	0.457992	0.703492	0.385843	2.90439	6.31847	0.216858	0.160666	2.65207	0.197081	1.81015	0.711811	0.33497	0.343426	0.262957	1.05824	0.834834	2.03205	1.86825	0.39389	0.898936	0.371658	0.402482	0.180715	1.72177	3.8587	1.41708	0.267321	0.288052	0.85611	0.153437	0.413121	2.53942	0.3482	0.539689	0.424032	0.831697	0.736907	0.502319	0.730496	0.507092	0.37084	0.489907	0.180715	0.228913	1.22982	0.183145	0.935245	0.362735	0.514411
321_7	0.420542	0.622951	0.342757	2.63516	5.30796	0.228839	0.174306	2.72432	0.183506	1.43643	0.643861	0.322516	0.316159	0.256775	0.940616	0.694547	1.83506	1.48528	0.383908	0.800435	0.35179	0.398963	0.177484	1.38541	3.26949	1.3078	0.254935	0.266143	0.789227	0.159418	0.382235	2.25493	0.319839	0.495818	0.385748	0.77735	0.644363	0.425728	0.669622	0.446638	0.340415	0.429742	0.171462	0.214022	1.06002	0.16918	0.950365	0.341756	0.472586
321_8	0.437457	0.64042	0.357512	2.73191	5.46899	0.232254	0.171089	2.77912	0.193143	1.551	0.630427	0.332012	0.339076	0.266885	0.995865	0.742074	1.9154	1.66213	0.403687	0.835803	0.37164	0.422295	0.185562	1.42264	3.38801	1.37216	0.267229	0.303928	0.818573	0.17867	0.408511	2.3246	0.339593	0.528946	0.437802	0.814094	0.715369	0.448312	0.697622	0.477085	0.348897	0.457271	0.179187	0.213026	1.00853	0.167184	0.921593	0.348033	0.482942
321_9	0.403742	0.640762	0.361935	2.73264	5.78726	0.243257	0.165037	2.75455	0.190829	1.69403	0.63031	0.358901	0.343392	0.280681	1.01146	0.771915	1.92296	1.80546	0.411497	0.847775	0.360924	0.435604	0.195718	1.48129	3.46072	1.33496	0.262643	0.280681	0.82468	0.163183	0.404585	2.32299	0.340357	0.539278	0.444032	0.838334	0.732805	0.467127	0.722016	0.496797	0.383513	0.486177	0.181558	0.210958	1.07553	0.193016	0.953796	0.358831	0.507669
321_10	0.383423	0.583783	0.324573	2.46765	4.32053	0.250449	0.204403	2.6186	0.206199	1.34322	0.619721	0.325696	0.31177	0.272013	0.905211	0.676774	1.66307	1.3358	0.404537	0.751348	0.388814	0.437556	0.18823	1.24259	2.91981	1.26819	0.27965	0.276056	0.78212	0.189578	0.426101	2.03751	0.347484	0.502471	0.394429	0.784591	0.624663	0.347484	0.680144	0.442722	0.372192	0.406334	0.172282	0.194771	0.826753	0.165852	0.894362	0.315859	0.548396
321_11	0.38265	0.596951	0.338937	2.48823	4.26093	0.251289	0.207801	2.67205	0.204663	1.30307	0.599193	0.327953	0.317193	0.27236	0.889262	0.674288	1.6967	1.35597	0.413584	0.73683	0.386236	0.418516	0.196144	1.20758	2.95562	1.26048	0.27931	0.282224	0.778749	0.201524	0.404842	2.0594	0.343197	0.513114	0.398565	0.779197	0.642681	0.379287	0.639991	0.445416	0.352387	0.425689	0.180453	0.192915	0.843824	0.175138	0.907427	0.327495	0.549644
321_12	0.396305	0.577084	0.334286	2.48516	4.4823	0.248955	0.182758	2.64438	0.196613	1.30042	0.585881	0.316692	0.329228	0.270288	0.88278	0.680888	1.68397	1.34264	0.396745	0.73609	0.372113	0.421377	0.193534	1.20651	2.9371	1.2881	0.270508	0.283923	0.762921	0.172201	0.372773	1.99142	0.337585	0.501869	0.424896	0.773477	0.651638	0.393226	0.648999	0.447328	0.354519	0.447108	0.17704	0.191151	0.880646	0.172341	0.909524	0.345609	0.546165
321_13	0.378329	0.590862	0.308094	2.37154	4.05117	0.248042	0.221149	2.54856	0.204961	1.39034	0.551175	0.325587	0.30705	0.27859	0.86658	0.628721	1.59086	1.2577	0.425849	0.742298	0.369452	0.425326	0.212272	1.14386	2.70757	1.29843	0.279112	0.283029	0.75718	0.20235	0.365535	1.95065	0.35248	0.480157	0.42376	0.765796	0.63107	0.330026	0.660052	0.420627	0.32376	0.4047	0.174674	0.185351	0.826389	0.169808	0.940807	0.32209	0.527116
321_14	0.36657	0.573658	0.326369	2.44195	4.0365	0.266861	0.224544	2.63343	0.206559	1.31579	0.617297	0.350965	0.316054	0.291722	0.889183	0.617297	1.62021	1.34382	0.426607	0.730759	0.389051	0.466543	0.207353	1.17852	2.78366	1.30204	0.28511	0.293573	0.766464	0.19598	0.355462	1.96958	0.340651	0.494049	0.389051	0.798202	0.650093	0.372653	0.675218	0.455171	0.353875	0.417879	0.181433	0.183851	0.825961	0.169213	0.905742	0.32572	0.529677
321_15	0.385658	0.583312	0.331943	2.42973	4.06649	0.256845	0.212256	2.61252	0.200522	1.33455	0.583833	0.347327	0.322034	0.302477	0.871447	0.646154	1.66728	1.34263	0.419035	0.739765	0.386441	0.450847	0.201565	1.12647	2.79687	1.24589	0.285528	0.324902	0.808866	0.197132	0.352542	1.96089	0.349413	0.483181	0.395046	0.766884	0.65867	0.373664	0.650587	0.433377	0.349674	0.398696	0.190613	0.190675	0.821183	0.169524	0.888319	0.331998	0.509053
322_1	0.377846	0.555621	0.315109	2.22094	4.8871	0.194853	0.158325	3.39113	0.179554	1.24787	0.643145	0.318786	0.283088	0.251898	0.845588	0.904056	1.7047	1.17196	0.324597	0.774549	0.296134	0.331594	0.144568	1.31867	3.38923	1.0638	0.245968	0.258657	0.699241	0.136385	0.372154	2.06321	0.293643	0.432282	0.337405	0.721063	0.566414	0.370493	0.530361	0.457543	0.277514	0.381404	0.14694	0.223273	1.28223	0.158748	0.892726	0.337366	0.450359
322_2	0.390713	0.582699	0.333042	2.37673	5.21133	0.206716	0.17064	3.51354	0.18924	1.33841	0.674448	0.33429	0.296218	0.241168	0.885657	0.946698	1.77369	1.2534	0.333666	0.809512	0.311572	0.352016	0.152415	1.40544	3.55349	1.1257	0.240295	0.272001	0.756834	0.139059	0.392086	2.18462	0.314567	0.460741	0.355511	0.775683	0.601798	0.402946	0.575334	0.481463	0.297091	0.40357	0.15641	0.217598	1.27192	0.158087	0.876159	0.323476	0.44425
322_3	0.395358	0.576313	0.342568	2.35605	5.32622	0.207413	0.168601	3.51154	0.18158	1.4162	0.663297	0.338325	0.29839	0.242731	0.902284	0.985648	1.81842	1.30276	0.342693	0.823662	0.331087	0.360539	0.157494	1.45364	3.61662	1.14077	0.238737	0.268813	0.758393	0.141021	0.391364	2.22775	0.319231	0.466242	0.36029	0.765756	0.628728	0.413079	0.588294	0.489579	0.305129	0.412829	0.158492	0.218308	1.23137	0.159688	0.874314	0.367239	0.435677
322_4	0.384859	0.540699	0.32227	2.17781	4.79927	0.231863	0.174648	3.86724	0.183657	1.30899	0.607555	0.342342	0.291924	0.240872	0.812707	0.851272	1.66382	1.17054	0.370318	0.740319	0.316896	0.381223	0.159159	1.18903	3.18144	1.07729	0.251936	0.2581	0.708709	0.149202	0.406828	2.0667	0.314683	0.476055	0.429429	0.756757	0.599652	0.374901	0.577367	0.465307	0.311364	0.402719	0.174174	0.196433	1.11398	0.149996	0.861658	0.315264	0.413702
322_5	0.356514	0.524386	0.316709	2.17778	4.58276	0.22168	0.172593	3.8444	0.175739	1.33181	0.597388	0.342196	0.294053	0.248269	0.835431	0.846602	1.65277	1.18911	0.362807	0.72939	0.309471	0.369572	0.15922	1.17385	3.14286	1.08575	0.247011	0.262587	0.704688	0.140654	0.391126	2.05632	0.313877	0.472782	0.389868	0.741976	0.609503	0.398206	0.576935	0.471838	0.31781	0.40623	0.168974	0.202675	1.11304	0.158851	0.860125	0.323394	0.410229
322_6	0.362915	0.555485	0.323543	2.25258	4.80648	0.2194	0.184632	3.85918	0.180346	1.42118	0.588347	0.341959	0.302429	0.25131	0.834101	0.885061	1.69948	1.28751	0.368154	0.754723	0.319257	0.370853	0.157485	1.21099	3.30894	1.09875	0.240514	0.263851	0.721384	0.143674	0.384188	2.10525	0.322591	0.487061	0.394983	0.77171	0.645341	0.395936	0.600413	0.489125	0.330052	0.416892	0.175583	0.201415	1.16739	0.162312	0.871439	0.3317	0.40773
322_7	0.359692	0.500887	0.30349	2.06981	4.10235	0.231315	0.182015	3.68133	0.183396	1.17551	0.545849	0.337803	0.289489	0.257346	0.778347	0.761783	1.54881	1.07868	0.375666	0.682903	0.303293	0.383159	0.168803	0.989746	2.6833	1.01282	0.247289	0.256162	0.670676	0.157957	0.381187	1.8454	0.318675	0.48452	0.395188	0.751331	0.626701	0.370144	0.588641	0.464603	0.323802	0.403668	0.188917	0.186681	0.954751	0.153382	0.82817	0.317438	0.370809
322_8	0.379945	0.504505	0.302977	2.06287	4.12848	0.242068	0.179984	3.698	0.180964	1.19918	0.511947	0.335488	0.292793	0.253427	0.787701	0.774383	1.51958	1.09381	0.376812	0.686839	0.300431	0.40658	0.193498	1.00118	2.67665	0.999217	0.247356	0.262045	0.657462	0.157854	0.375637	1.85997	0.318449	0.498237	0.408931	0.74951	0.637289	0.384841	0.569918	0.464943	0.325304	0.408343	0.189385	0.186184	0.985924	0.158978	0.859593	0.319967	0.381476
322_9	0.328704	0.493441	0.29591	2.05054	4.15066	0.228781	0.183256	3.71412	0.175154	1.31925	0.509259	0.32581	0.294753	0.257137	0.763696	0.78125	1.51466	1.15683	0.377508	0.671103	0.287037	0.372878	0.171103	1.01215	2.71836	0.984375	0.237269	0.250772	0.656636	0.150849	0.367863	1.86593	0.323302	0.453704	0.421682	0.763117	0.644676	0.400656	0.573495	0.470872	0.330247	0.408565	0.188079	0.181199	1.03177	0.161491	0.883301	0.326684	0.372551
322_10	0.346891	0.474287	0.296166	1.98317	3.67415	0.239832	0.193081	3.47148	0.184432	1.1489	0.528518	0.333333	0.290089	0.269518	0.736793	0.697055	1.46564	1.03343	0.384292	0.615708	0.315334	0.381954	0.176952	0.893642	2.42263	0.988312	0.252688	0.251052	0.634409	0.179757	0.384525	1.69191	0.316503	0.502338	0.469612	0.771155	0.660589	0.385694	0.587658	0.467742	0.359748	0.471014	0.201964	0.162427	0.875726	0.155792	0.830523	0.319878	0.340061
322_11	0.339232	0.477591	0.30108	1.95495	3.61963	0.236497	0.190301	3.41623	0.176281	1.0894	0.503333	0.335785	0.288899	0.257872	0.730177	0.704895	1.43415	1.01264	0.372098	0.666284	0.299701	0.377385	0.17789	0.90416	2.41347	0.95909	0.248908	0.248449	0.633647	0.163641	0.378764	1.79752	0.323834	0.503333	0.451161	0.761204	0.654792	0.390025	0.58837	0.453919	0.339922	0.407033	0.193289	0.174596	0.903579	0.163088	0.871719	0.315088	0.341053
322_12	0.341361	0.480711	0.310732	1.99556	3.78864	0.240589	0.185644	3.45289	0.175123	1.13725	0.498714	0.338789	0.301847	0.255553	0.744447	0.729717	1.4606	1.09703	0.387421	0.650222	0.29156	0.386953	0.179565	0.988076	2.5394	0.97545	0.239654	0.256254	0.64087	0.160627	0.385317	1.73673	0.325929	0.517419	0.516016	0.784428	0.671499	0.395838	0.601356	0.468553	0.375964	0.428805	0.213467	0.166407	0.945804	0.1582	0.854394	0.314419	0.346257
322_13	0.34375	0.470409	0.322732	1.96654	3.4375	0.255808	0.202434	3.37555	0.192478	1.15293	0.522954	0.349558	0.303927	0.287887	0.747788	0.708794	1.4552	1.04978	0.403208	0.666206	0.329923	0.397124	0.190265	0.879978	2.24696	0.981748	0.248064	0.264657	0.685011	0.17865	0.396294	1.62251	0.340431	0.53844	0.523783	0.847345	0.715708	0.449668	0.614215	0.49917	0.385509	0.458518	0.250553	0.144168	0.841433	0.154968	0.821634	0.337833	0.302916
322_14	0.33474	0.47398	0.318987	2.01857	3.45738	0.259353	0.209564	3.45738	0.192124	1.17384	0.517018	0.354712	0.315893	0.281013	0.764838	0.720956	1.48298	1.08017	0.41294	0.674824	0.338959	0.443601	0.195499	0.926582	2.30886	0.975809	0.263291	0.281575	0.640506	0.175246	0.409845	1.66751	0.361181	0.578903	0.559494	0.850352	0.729677	0.454852	0.655696	0.496203	0.391561	0.471167	0.241913	0.154182	0.813091	0.165636	0.873636	0.317818	0.330545
322_15	0.34145	0.47233	0.321251	2.01107	3.49972	0.270061	0.204206	3.36497	0.18456	1.21527	0.492529	0.346154	0.312396	0.259823	0.748201	0.727726	1.48257	1.10487	0.405921	0.659103	0.340066	0.416159	0.180963	0.89596	2.28805	0.974267	0.259823	0.272551	0.647482	0.178196	0.441616	1.64278	0.355838	0.562535	0.534864	0.822081	0.721085	0.449364	0.646652	0.497786	0.379911	0.456835	0.307139	0.151748	0.859052	0.163646	0.884313	0.311184	0.300751
3415_1	0.649781	0.828696	0.405862	2.92143	5.16798	0.207174	0.17664	3.72808	0.239283	1.66658	0.969466	0.32126	0.406562	0.255293	1.05634	1.0993	1.92528	2.23167	0.426859	0.873228	0.512773	0.34322	0.167629	1.85276	3.36649	1.50367	0.246019	0.305424	0.851006	0.165179	0.441557	2.57822	0.340857	0.487664	0.40105	0.781365	0.534033	0.431846	0.618023	0.361417	0.32196	0.427297	0.252056	0.242086	1.06118	0.163758	1.86237	0.321175	0.541041
3415_2	0.616481	0.841974	0.388584	2.86258	5.19416	0.223433	0.167725	3.64824	0.22103	1.56515	0.991845	0.342918	0.39691	0.270815	1.03279	1.07871	1.89305	2.33099	0.409185	0.789013	0.511502	0.344807	0.166695	1.85253	3.43116	1.47167	0.24206	0.300172	0.833648	0.162661	0.437253	2.53803	0.337682	0.472618	0.402318	0.786524	0.533219	0.429871	0.603176	0.360258	0.296052	0.425837	0.252017	0.24212	1.06399	0.169981	1.6922	0.320473	0.539226
3415_3	0.637424	0.852882	0.400561	2.96816	5.35082	0.20879	0.173261	3.81455	0.2223	1.74173	0.989999	0.328976	0.39793	0.263795	1.09229	1.09404	1.91596	1.95254	0.454075	0.793754	0.533205	0.352048	0.172559	1.96579	3.43425	1.5418	0.251952	0.345908	0.881393	0.165278	0.44346	2.60961	0.342398	0.493903	0.410913	0.812791	0.564699	0.441179	0.640232	0.374331	0.299675	0.445214	0.252303	0.241042	1.05945	0.17523	1.65484	0.317856	0.561875
3415_4	0.576815	0.75539	0.348346	2.6249	4.72751	0.205892	0.161192	3.77853	0.194153	1.50547	0.819167	0.311548	0.385822	0.241562	0.948414	0.924822	1.75584	2.29721	0.484818	0.742183	0.459194	0.33751	0.161982	1.36471	2.81499	1.44079	0.234902	0.274975	0.766452	0.150581	0.407608	2.312	0.312112	0.466305	0.39474	0.740603	0.522971	0.391918	0.585055	0.345186	0.286714	0.399932	0.277458	0.208718	0.969007	0.153779	2.02794	0.299825	0.466762
3415_5	0.542545	0.757917	0.350051	2.63451	4.7356	0.210526	0.165671	3.87197	0.194297	1.53161	0.815057	0.315001	0.391525	0.254142	0.95537	0.938465	1.74484	2.47785	0.476502	0.71588	0.486307	0.338668	0.1606	1.39817	2.89102	1.4694	0.23487	0.270033	0.755438	0.149555	0.41136	2.32086	0.309478	0.472332	0.393666	0.739209	0.542207	0.389947	0.5874	0.346557	0.290319	0.405838	0.354671	0.212714	0.972906	0.163062	1.9698	0.303008	0.491797
3415_6	0.569918	0.761078	0.34391	2.59809	4.76464	0.203963	0.16444	3.84346	0.193053	1.57571	0.836451	0.306502	0.373747	0.273436	0.945335	0.925852	1.74048	2.37442	0.471833	0.721443	0.495769	0.326987	0.158985	1.40036	2.79492	1.42585	0.234914	0.292363	0.750501	0.143955	0.409374	2.27232	0.304721	0.464707	0.4165	0.738922	0.535293	0.389557	0.601425	0.351592	0.2888	0.400356	0.294033	0.21237	0.985221	0.168219	1.96088	0.309737	0.48342
3415_7	0.494053	0.666165	0.311962	2.43978	4.2566	0.225564	0.157485	3.72823	0.190021	1.30909	0.719481	0.296104	0.334792	0.232809	0.87095	0.819549	1.60971	1.90622	0.485031	0.652085	0.432126	0.309364	0.156118	1.08298	2.47532	1.33971	0.22365	0.241012	0.673821	0.143267	0.379357	2.11114	0.296924	0.44853	0.394805	0.716746	0.510731	0.361176	0.572932	0.334245	0.284347	0.386056	0.370608	0.178159	0.794704	0.149463	1.9982	0.273428	0.393785
3415_8	0.485692	0.629683	0.299948	2.31777	4.1501	0.204605	0.151535	3.57232	0.163892	1.29071	0.685744	0.281868	0.327784	0.230489	0.854318	0.779657	1.52979	2.09899	0.496098	0.604448	0.382804	0.288241	0.150494	1.06048	2.38072	1.28447	0.220604	0.229969	0.635796	0.132674	0.367976	2.02133	0.287201	0.44654	0.363944	0.665973	0.521202	0.35731	0.552419	0.342742	0.302029	0.375	0.370708	0.188216	0.807087	0.159374	2.01533	0.283972	0.409065
3415_9	0.508725	0.655302	0.305906	2.4157	4.33852	0.206711	0.154362	3.82966	0.17396	1.43007	0.690604	0.288725	0.34094	0.231275	0.882013	0.827651	1.6153	2.09423	0.488725	0.657584	0.419732	0.326577	0.151946	1.11383	2.40899	1.3145	0.222953	0.240134	0.66698	0.135436	0.379463	2.09007	0.298121	0.465235	0.422953	0.712886	0.532886	0.373691	0.563893	0.341879	0.293691	0.389664	0.381208	0.193651	0.844376	0.160901	2.05059	0.287461	0.418377
3415_10	0.408177	0.54364	0.266223	2.02969	3.38741	0.215282	0.162395	3.07495	0.147956	1.16564	0.602693	0.288936	0.288936	0.247567	0.73913	0.647307	1.35675	1.74578	0.463984	0.551103	0.427969	0.297534	0.162557	0.80451	1.88108	1.16012	0.228099	0.238482	0.614049	0.146334	0.329332	1.70474	0.261681	0.435594	0.401687	0.647631	0.488482	0.328034	0.549156	0.325438	0.30451	0.387086	0.399578	0.168888	0.735423	0.139629	2.04509	0.256768	0.359329
3415_11	0.417777	0.548099	0.262431	2.00049	3.4597	0.21677	0.173221	3.02892	0.165421	1.15762	0.617322	0.297205	0.309555	0.245856	0.757719	0.647546	1.3414	1.75041	0.471076	0.583848	0.388853	0.29168	0.168183	0.822554	1.92883	1.13828	0.234807	0.262756	0.594248	0.124472	0.369028	1.72554	0.269418	0.445726	0.436789	0.676633	0.504875	0.332792	0.544849	0.335229	0.312317	0.39519	0.393565	0.172708	0.712917	0.149167	2.05302	0.263437	0.374271
3415_12	0.429133	0.563175	0.258429	2.02815	3.54255	0.214075	0.176759	3.16514	0.16743	1.21768	0.579214	0.300491	0.315548	0.286579	0.753028	0.659574	1.33159	1.71768	0.476759	0.546645	0.361538	0.304092	0.163011	0.897872	1.9126	1.1252	0.231915	0.241571	0.602946	0.132733	0.334043	1.71424	0.271522	0.44599	0.425041	0.639444	0.505892	0.356301	0.528642	0.343044	0.322095	0.399509	0.426187	0.170544	0.777029	0.15349	2.03927	0.264449	0.365617
3415_13	0.367629	0.504473	0.261285	1.89284	3.06181	0.216348	0.165514	2.47987	0.135218	1.03497	0.54514	0.279179	0.282025	0.235462	0.718788	0.592314	1.23953	1.64172	0.461163	0.55734	0.346686	0.278162	0.143758	0.676088	1.68747	1.02338	0.235055	0.217975	0.564457	0.154941	0.353599	1.54392	0.267385	0.465433	0.47499	0.696828	0.368849	0.354006	0.524603	0.349329	0.293005	0.411143	0.47377	0.153103	0.34412	0.0999759	1.87588	0.244506	0.226274
3415_14	0.378987	0.46551	0.261164	1.90092	3.01635	0.212719	0.176834	2.52392	0.137959	1.01575	0.513756	0.279904	0.29685	0.255183	0.725877	0.586523	1.23724	1.48943	0.463317	0.547448	0.295056	0.264753	0.134968	0.746013	1.63537	0.989434	0.19677	0.185207	0.547249	0.122209	0.349083	1.5937	0.270534	0.452751	0.470893	0.687998	0.519936	0.347089	0.576954	0.344099	0.33114	0.414075	0.518142	0.148065	0.35925	0.10925	1.84391	0.236668	0.244691
3415_15	0.373648	0.471165	0.257909	1.86003	2.93853	0.218262	0.15038	2.61013	0.142571	1.02002	0.492591	0.276131	0.298158	0.2503	0.718062	0.596916	1.21306	1.72767	0.476572	0.540449	0.317181	0.255106	0.166199	0.761914	1.57189	1.01262	0.210052	0.187825	0.546856	0.130557	0.352823	1.49439	0.260913	0.48298	0.475771	0.659992	0.504405	0.357829	0.573889	0.334602	0.34141	0.419704	0.485182	0.149576	0.471171	0.125463	1.84374	0.237794	0.264653
3499_1	0.452427	0.641389	0.349929	2.72865	4.19091	0.192948	0.190734	3.52232	0.233965	1.39174	0.616673	0.302534	0.38253	0.27826	0.930546	0.714121	1.69268	1.99841	0.45668	0.719614	0.303951	0.342045	0.151311	1.712	3.19375	1.31414	0.238838	0.270907	0.760542	0.15264	0.416991	2.70066	0.31219	0.459957	0.411145	0.730776	0.516478	0.395021	0.537119	0.377126	0.273033	0.38191	0.258859	0.220939	1.05731	0.151389	2.5332	0.301794	0.620988
3499_2	0.458424	0.672451	0.355206	2.71611	4.37907	0.200289	0.170282	3.55269	0.237075	1.43529	0.642354	0.304501	0.389009	0.246023	0.954718	0.737075	1.72334	2.15736	0.442878	0.730839	0.318962	0.340926	0.161967	1.77928	3.25841	1.32493	0.246656	0.314805	0.77585	0.154826	0.442607	2.7199	0.322758	0.468547	0.413774	0.737346	0.544288	0.394432	0.556399	0.370842	0.27585	0.387292	0.258406	0.217492	1.07678	0.156173	2.35303	0.300314	0.602609
3499_3	0.451128	0.642658	0.362377	2.71495	4.44331	0.197284	0.162485	3.62009	0.23631	1.45293	0.630609	0.301412	0.380631	0.248449	0.972395	0.724935	1.71271	2.21482	0.439169	0.736894	0.312202	0.350508	0.15709	1.7484	3.2649	1.34637	0.245032	0.266253	0.781494	0.160507	0.429368	2.70749	0.317687	0.442676	0.419746	0.724036	0.531337	0.396997	0.542487	0.373528	0.273087	0.39313	0.248179	0.215792	1.13468	0.161489	2.4263	0.30478	0.623013
3499_4	0.355668	0.518294	0.302132	2.38507	3.70629	0.216162	0.151852	3.52413	0.201796	1.18889	0.455556	0.284512	0.355443	0.228956	0.881257	0.620539	1.48709	2.07116	0.479574	0.610438	0.295511	0.300224	0.143771	1.30168	2.59293	1.22312	0.221437	0.233333	0.675982	0.145903	0.371493	2.24366	0.280584	0.414703	0.383726	0.681033	0.485522	0.329068	0.516274	0.333333	0.256566	0.347811	0.383951	0.189204	0.930796	0.144025	2.4785	0.2883	0.578658
3499_5	0.353474	0.549559	0.308328	2.42657	3.81704	0.198122	0.15456	3.60636	0.197103	1.19993	0.43924	0.280946	0.357208	0.228332	0.861055	0.623784	1.50758	2.13872	0.482349	0.599004	0.291242	0.304933	0.143358	1.28672	2.611	1.27529	0.227766	0.228558	0.669948	0.144716	0.379498	2.2969	0.293958	0.423625	0.384929	0.677868	0.497171	0.323942	0.525685	0.334125	0.254582	0.343177	0.401901	0.187435	0.970633	0.145919	2.41211	0.279199	0.57476
3499_6	0.357394	0.550142	0.306516	2.42867	3.84351	0.20102	0.154334	3.59762	0.194108	1.1889	0.460963	0.287025	0.356261	0.225496	0.869575	0.622096	1.51297	2.14516	0.474334	0.612465	0.295864	0.303116	0.14289	1.28952	2.59977	1.2621	0.230822	0.229688	0.686459	0.143003	0.383229	2.29643	0.292351	0.427989	0.354448	0.668215	0.508895	0.333824	0.511615	0.336204	0.251445	0.348215	0.377564	0.18805	0.995723	0.149932	2.41887	0.283563	0.586959
3499_7	0.288177	0.454274	0.266097	2.00926	3.16182	0.187607	0.143875	3.07635	0.164957	0.990171	0.367094	0.264245	0.311538	0.212393	0.738889	0.51339	1.26738	1.77607	0.448006	0.515954	0.239031	0.281624	0.135185	0.996581	2.12379	1.10912	0.202137	0.199715	0.587464	0.132336	0.333191	1.83519	0.264815	0.398433	0.409402	0.623504	0.478632	0.289459	0.495869	0.319943	0.246296	0.327066	0.489031	0.168196	0.846938	0.140673	2.46467	0.260645	0.526308
3499_8	0.287307	0.45769	0.264008	2.00386	3.10377	0.185106	0.143939	3.06003	0.159091	0.997856	0.371498	0.254717	0.310749	0.208405	0.738136	0.505432	1.26115	1.82976	0.441967	0.516438	0.241281	0.276587	0.132218	0.987707	2.07104	1.10292	0.204403	0.200543	0.590337	0.133076	0.348199	1.84634	0.268153	0.411521	0.383934	0.617067	0.485849	0.29474	0.488708	0.319611	0.254431	0.355918	0.490709	0.173351	0.861799	0.14424	2.49466	0.261459	0.526634
3499_9	0.29735	0.475371	0.268154	2.09507	3.30708	0.203923	0.148825	3.28582	0.16769	1.08145	0.391077	0.267555	0.326246	0.214553	0.770774	0.532864	1.33328	1.89594	0.468932	0.540201	0.303189	0.299147	0.147926	1.03818	2.16395	1.17592	0.215601	0.207965	0.596946	0.142836	0.357239	1.95703	0.276089	0.429106	0.406947	0.650247	0.527923	0.328792	0.521934	0.3511	0.264261	0.351999	0.50262	0.164954	0.91215	0.145894	2.50624	0.270609	0.512354
3499_10	0.252094	0.394137	0.255779	1.96131	2.85879	0.184422	0.140201	2.76901	0.155109	0.921608	0.31742	0.251591	0.29933	0.200838	0.720436	0.48861	1.19782	1.62429	0.450251	0.475712	0.274539	0.263149	0.134003	0.846901	1.75963	1.03668	0.205528	0.194975	0.544724	0.134171	0.321943	1.67018	0.262647	0.428476	0.405193	0.644556	0.488945	0.309213	0.500838	0.319263	0.259799	0.333166	0.539866	0.155231	0.767203	0.136217	2.38682	0.236922	0.467907
3499_11	0.257765	0.406144	0.25135	1.94446	2.855	0.189061	0.141965	2.79372	0.150236	0.937542	0.339467	0.251688	0.301823	0.2105	0.729743	0.47738	1.20881	1.62441	0.450709	0.464382	0.249156	0.27262	0.1342	0.819885	1.82799	1.03174	0.203072	0.194126	0.533255	0.137238	0.337441	1.68248	0.267556	0.435348	0.408508	0.648717	0.497974	0.313133	0.490547	0.327988	0.264855	0.341661	0.565665	0.157701	0.782142	0.135428	2.34822	0.241026	0.471811
3499_12	0.264873	0.426453	0.296086	2.01828	2.96862	0.196931	0.155544	2.90981	0.151578	0.970512	0.348853	0.251768	0.306432	0.205035	0.738576	0.487843	1.23608	1.64028	0.450595	0.48198	0.244697	0.287636	0.140024	0.86239	1.86084	1.05329	0.202621	0.230729	0.555268	0.1383	0.345577	1.73013	0.27384	0.449388	0.411623	0.638041	0.498534	0.323332	0.533023	0.335575	0.268322	0.349715	0.581997	0.158995	0.810822	0.137089	2.37109	0.249344	0.475066
3499_13	0.239489	0.359422	0.284347	1.75826	2.55499	0.199137	0.136449	2.31044	0.138514	0.822447	0.298799	0.234985	0.279655	0.203266	0.654092	0.435435	1.07132	1.46547	0.415916	0.420233	0.226539	0.284535	0.122748	0.751126	1.63326	0.92042	0.186186	0.177928	0.469407	0.128941	0.319069	1.45833	0.261824	0.4253	0.425113	0.630255	0.484422	0.318506	0.497935	0.320946	0.280781	0.330706	0.575075	0.131337	0.713332	0.136749	2.24301	0.23435	0.406459
3499_14	0.246493	0.361698	0.236207	1.71105	2.54554	0.173181	0.155975	2.37703	0.140827	0.813727	0.297737	0.227791	0.278848	0.197307	0.653264	0.437816	1.07892	1.51973	0.412942	0.444361	0.213391	0.257154	0.13054	0.70245	1.59791	0.927062	0.188704	0.175425	0.471853	0.127922	0.31513	1.46306	0.267066	0.432766	0.437816	0.620161	0.485506	0.31513	0.515803	0.316813	0.279035	0.342248	0.59697	0.142678	0.710337	0.139268	2.20244	0.219311	0.410625
3499_15	0.233551	0.37055	0.215843	1.74296	2.52805	0.193849	0.139236	2.31873	0.135135	0.812302	0.338677	0.223113	0.273253	0.189935	0.648649	0.423113	1.07139	1.49376	0.402982	0.422367	0.207642	0.256477	0.137185	0.708481	1.59702	0.920969	0.191426	0.191426	0.481827	0.125256	0.315191	1.45014	0.249394	0.442311	0.41137	0.604846	0.475489	0.312582	0.494501	0.3137	0.279404	0.341286	0.581733	0.139261	0.700349	0.142385	2.19622	0.227264	0.413559
3507_1	0.406343	0.596359	0.337221	2.55938	5.04836	0.233111	0.168539	2.43066	0.227706	1.43621	0.674015	0.332385	0.295264	0.255156	0.9936	0.732186	1.87484	1.28844	0.365097	0.732755	0.323994	0.351444	0.157588	1.45043	3.53278	1.31461	0.251885	0.258285	0.814678	0.157019	0.411464	2.62082	0.319016	0.463945	0.344617	0.799886	0.577158	0.348457	0.594368	0.419855	0.283601	0.381454	0.160148	0.214652	1.19068	0.157795	0.924296	0.299267	0.55114
3507_2	0.396814	0.60093	0.332253	2.63448	4.96744	0.211728	0.166902	2.43868	0.22512	1.4859	0.689879	0.331971	0.298844	0.240908	0.979137	0.727516	1.82365	1.28475	0.381308	0.729772	0.324359	0.367776	0.158585	1.40837	3.52143	1.24006	0.250493	0.27051	0.809557	0.149422	0.397237	2.55723	0.315901	0.438681	0.36552	0.805892	0.572033	0.344798	0.571046	0.415281	0.279955	0.380321	0.164505	0.210666	1.18647	0.158039	0.927011	0.303548	0.542486
3507_3	0.433099	0.635594	0.341173	2.7106	5.23146	0.219991	0.17324	2.45117	0.222573	1.47354	0.683493	0.333716	0.304603	0.243798	1.01707	0.762799	1.85616	1.31794	0.365983	0.755629	0.346192	0.37301	0.160476	1.40341	3.56145	1.25814	0.253263	0.258282	0.832497	0.158612	0.402553	2.6138	0.317797	0.469238	0.351642	0.79478	0.569195	0.349061	0.592571	0.423204	0.284383	0.420622	0.154166	0.21354	1.21781	0.157545	0.931034	0.303464	0.574106
3507_4	0.367035	0.569896	0.30738	2.27016	4.44831	0.209038	0.169376	2.08501	0.203999	1.30543	0.677828	0.319571	0.273895	0.232282	0.879714	0.621424	1.66076	1.14191	0.365085	0.673765	0.330137	0.335338	0.160598	1.18352	3.26219	1.204	0.247724	0.229844	0.732607	0.150845	0.374837	2.26512	0.29844	0.440507	0.342815	0.720254	0.535273	0.323147	0.550065	0.402633	0.272757	0.351593	0.164824	0.196041	1.10554	0.161297	0.974851	0.29694	0.542167
3507_5	0.38152	0.580394	0.323729	2.4052	4.56698	0.216427	0.172545	2.15152	0.203179	1.37771	0.651101	0.322239	0.284153	0.236132	0.907932	0.628581	1.68472	1.23928	0.374897	0.685875	0.313959	0.348899	0.154993	1.18082	3.30022	1.20384	0.247226	0.237622	0.735055	0.150356	0.375393	2.27952	0.303361	0.433019	0.345256	0.751283	0.548932	0.330684	0.540652	0.387316	0.26776	0.360325	0.150025	0.199513	1.08465	0.157137	0.965024	0.29562	0.541768
3507_6	0.400034	0.584691	0.326544	2.49033	4.56246	0.227936	0.172437	2.20061	0.211134	1.44145	0.655974	0.330618	0.291073	0.244908	0.92685	0.663781	1.74864	1.24949	0.378649	0.700611	0.346402	0.364392	0.158181	1.19874	3.52631	1.26341	0.249151	0.272743	0.771385	0.153089	0.38408	2.39036	0.309572	0.458079	0.33537	0.770197	0.558893	0.331636	0.566022	0.399016	0.282077	0.398337	0.160387	0.185554	1.11181	0.157926	0.951175	0.298373	0.526321
3507_7	0.371069	0.514544	0.304049	2.30444	4.00236	0.218357	0.171777	2.17197	0.210888	1.23585	0.533019	0.310535	0.289505	0.245676	0.837461	0.597877	1.51867	1.08962	0.372052	0.602201	0.298546	0.348664	0.166667	1.00884	2.76219	1.10888	0.245676	0.235653	0.709513	0.164898	0.362618	2.08176	0.312107	0.426887	0.408215	0.756682	0.567217	0.315841	0.580778	0.381093	0.275354	0.362814	0.185731	0.174512	0.986736	0.160078	0.963849	0.292978	0.485956
3507_8	0.383181	0.560066	0.313173	2.43538	4.25849	0.238608	0.18227	2.30054	0.202361	1.25373	0.559859	0.334921	0.298882	0.285626	0.904101	0.640845	1.63753	1.14126	0.42792	0.639602	0.311723	0.369304	0.171085	1.06835	2.97328	1.1715	0.249793	0.26512	0.742751	0.169014	0.378625	2.25746	0.327672	0.458161	0.402858	0.775684	0.579743	0.341135	0.574358	0.399544	0.299089	0.403065	0.180199	0.179824	0.970839	0.1571	0.97281	0.294496	0.505714
3507_9	0.39801	0.540216	0.305141	2.426	4.00684	0.254975	0.187811	2.33644	0.213723	1.30784	0.554104	0.333126	0.324834	0.260365	0.902778	0.633914	1.66107	1.16459	0.40029	0.672886	0.341003	0.389718	0.187604	1.07027	2.97968	1.16853	0.254146	0.251658	0.746269	0.167081	0.387231	2.21559	0.327322	0.492745	0.363599	0.770108	0.577322	0.347222	0.584163	0.423715	0.289594	0.358416	0.175373	0.17814	0.967157	0.154756	0.9732	0.289149	0.511298
3507_10	0.317655	0.463011	0.28433	1.98156	3.2035	0.227369	0.200662	1.91231	0.19948	1.15765	0.481919	0.312928	0.268494	0.225242	0.742378	0.552588	1.35665	0.917277	0.369416	0.525408	0.288821	0.346254	0.17679	0.861735	2.30135	0.991964	0.235642	0.230442	0.627039	0.165682	0.349799	1.7549	0.312692	0.455921	0.457339	0.724888	0.578823	0.303238	0.607421	0.371071	0.298275	0.363744	0.18719	0.164746	0.960293	0.161476	0.984117	0.270944	0.474463
3507_11	0.337261	0.480854	0.311242	2.08395	3.07707	0.235886	0.184831	2.02234	0.206922	1.14531	0.489691	0.349288	0.276878	0.278351	0.789887	0.543446	1.40059	0.97079	0.381934	0.561856	0.324251	0.362543	0.196858	0.888316	2.34217	1.03338	0.245214	0.242759	0.660039	0.171085	0.367207	1.82057	0.333088	0.454345	0.433972	0.748405	0.579529	0.32376	0.563574	0.393225	0.302651	0.374816	0.20054	0.161646	0.959786	0.157546	0.992746	0.291437	0.49109
3507_12	0.36999	0.516444	0.310123	2.22919	3.4964	0.247945	0.200925	2.1742	0.206578	1.28237	0.508736	0.329651	0.306526	0.26593	0.79445	0.588129	1.47482	1.05447	0.421634	0.614594	0.332991	0.398767	0.18962	0.926516	2.4779	1.06552	0.28443	0.256166	0.698613	0.173947	0.386948	1.92677	0.340185	0.493063	0.442189	0.780319	0.574255	0.345581	0.589671	0.406218	0.320658	0.387718	0.204265	0.168325	0.925866	0.162388	1.00818	0.310976	0.476091
3507_13	0.353361	0.491672	0.336109	2.13117	2.9997	0.246877	0.221594	1.88905	0.226948	1.26145	0.533016	0.361987	0.307258	0.283165	0.786139	0.586556	1.4182	0.927424	0.444378	0.603212	0.34414	0.389649	0.233789	0.900654	2.20999	1.02766	0.2558	0.2674	0.850387	0.19423	0.436942	1.76026	0.363177	0.506544	0.456871	0.839976	0.645449	0.34533	0.599048	0.425045	0.360202	0.452707	0.220107	0.14818	0.900085	0.162997	1.02329	0.313929	0.437341
3507_14	0.351673	0.47561	0.295235	2.03403	2.96994	0.269427	0.192002	1.75666	0.237663	1.19172	0.488939	0.348837	0.281906	0.277935	0.779353	0.551617	1.35536	0.902723	0.386273	0.562677	0.32388	0.401588	0.187181	0.864152	2.1177	1.00199	0.275666	0.28304	0.617413	0.183494	0.40641	1.711	0.34118	0.477311	0.480431	0.784458	0.615428	0.328985	0.610323	0.380601	0.321044	0.429382	0.219796	0.145165	0.882735	0.160478	1.00482	0.306902	0.471366
3507_15	0.336513	0.487424	0.331599	2.07979	3.04712	0.243712	0.199769	1.80515	0.240243	1.22434	0.510841	0.349523	0.300665	0.264527	0.795895	0.561723	1.37178	0.945649	0.392021	0.611448	0.378722	0.420353	0.197745	0.88089	2.17548	1.02689	0.246892	0.256432	0.652212	0.18329	0.431628	1.73692	0.347788	0.501301	0.516045	0.796473	0.601619	0.344897	0.586297	0.38913	0.327551	0.425557	0.213067	0.14619	0.885916	0.157748	1.01562	0.309717	0.452697
3520_1	0.743409	1.02542	0.393315	2.80264	4.77072	0.243126	0.180885	4.09774	0.246987	1.8838	1.0646	0.33936	0.426365	0.309416	0.987288	0.760923	1.79557	2.22354	0.521375	0.771092	0.642844	0.35904	0.17194	1.69529	3.27778	1.53183	0.25951	0.303955	0.882768	0.175047	0.44275	2.5403	0.330791	0.461299	0.415443	0.774576	0.514689	0.411676	0.628343	0.405461	0.284463	0.420433	0.345857	0.222791	1.29705	0.177527	2.40753	0.317717	0.77859
3520_2	0.762443	1.02546	0.394525	2.95358	4.82044	0.245119	0.186256	3.83748	0.243587	2.0044	1.06508	0.346765	0.440371	0.308097	0.991194	0.812309	1.84074	2.28915	0.536179	0.776895	0.632657	0.358825	0.179556	1.69774	3.38601	1.58844	0.274024	0.309437	0.93549	0.17276	0.44755	2.50737	0.330781	0.471286	0.410892	0.803025	0.509571	0.421038	0.6183	0.406968	0.288093	0.42812	0.333844	0.232283	1.32663	0.178599	2.33944	0.321427	0.787035
3520_3	0.755979	1.01338	0.390471	2.97295	4.89142	0.247912	0.190015	3.9254	0.234434	1.97162	0.96754	0.351272	0.433181	0.313591	0.967445	0.810364	1.85393	2.31929	0.536826	0.773064	0.637718	0.372817	0.176063	1.71118	3.34937	1.50161	0.265471	0.31492	0.900437	0.167995	0.457099	2.54081	0.335042	0.464503	0.405467	0.811124	0.513383	0.417426	0.61997	0.41828	0.34216	0.430144	0.331435	0.236449	1.23446	0.188355	2.32037	0.322768	0.780679
3520_4	0.669722	0.911734	0.369172	2.75458	4.45181	0.25956	0.189366	4.02789	0.223023	1.61118	0.856207	0.337742	0.409639	0.308539	0.920901	0.697486	1.67954	2.30251	0.564432	0.69264	0.586695	0.357124	0.181247	1.3824	2.89471	1.47328	0.264536	0.318098	0.817313	0.177842	0.422342	2.39157	0.322813	0.467522	0.421032	0.795312	0.519513	0.378078	0.634102	0.389864	0.30461	0.410424	0.513751	0.20954	1.21466	0.169612	2.5097	0.310125	0.654398
3520_5	0.630001	0.839187	0.357777	2.65123	4.26168	0.253184	0.185257	3.81667	0.20494	1.71658	0.825807	0.338737	0.403705	0.30503	0.881256	0.697285	1.69137	2.21446	0.561688	0.68069	0.598482	0.358163	0.18204	1.27312	2.75466	1.5065	0.258459	0.28882	0.837643	0.167246	0.416699	2.3103	0.324585	0.451692	0.408079	0.773061	0.510485	0.373086	0.628586	0.3947	0.288306	0.40036	0.45568	0.209459	1.13434	0.169316	2.38891	0.310546	0.683029
3520_6	0.618551	0.869724	0.350834	2.70558	4.22577	0.256905	0.191767	3.85526	0.208051	1.77019	0.823736	0.343017	0.417275	0.308233	0.940464	0.706097	1.70453	2.36191	0.565659	0.702319	0.606957	0.366076	0.183168	1.29625	2.81462	1.4871	0.27371	0.290646	0.834028	0.173528	0.435904	2.37741	0.324909	0.456357	0.424049	0.805367	0.548593	0.371157	0.611256	0.396561	0.331423	0.409458	0.472642	0.203485	1.06686	0.169165	2.4954	0.314464	0.67712
3520_7	0.619721	0.7392	0.328569	2.49317	3.98057	0.259033	0.182753	3.60093	0.208286	1.67256	0.748675	0.329211	0.381404	0.303035	0.881002	0.62759	1.60944	2.27076	0.551469	0.647503	0.590332	0.353782	0.184358	1.1349	2.46443	1.47182	0.261763	0.26899	0.778384	0.196563	0.381082	2.10679	0.310583	0.422033	0.37771	0.7445	0.495905	0.344146	0.576522	0.363578	0.281195	0.405171	0.606873	0.187554	1.04504	0.164604	2.56378	0.306172	0.600309
3520_8	0.603723	0.723248	0.331195	2.43367	3.89737	0.272841	0.207603	3.5266	0.19587	1.59074	0.716051	0.321183	0.372653	0.29709	0.855914	0.62015	1.53864	2.30147	0.54928	0.603254	0.557259	0.36311	0.182572	1.0546	2.43664	1.44524	0.250626	0.267365	0.752034	0.189299	0.387046	2.08777	0.293023	0.419118	0.357478	0.717929	0.475907	0.333855	0.578692	0.360607	0.277222	0.365144	0.559293	0.188803	0.973539	0.156471	2.44567	0.314303	0.596273
3520_9	0.522925	0.757045	0.309216	2.43732	3.63107	0.269916	0.179132	3.3773	0.193602	1.62605	0.713176	0.322925	0.36131	0.300381	0.831988	0.606245	1.5048	2.24996	0.539223	0.599543	0.568317	0.338614	0.179741	1.0361	2.36085	1.4326	0.252704	0.263214	0.737395	0.166032	0.378827	2.01813	0.285301	0.402437	0.357502	0.736024	0.475095	0.34227	0.64067	0.349276	0.275095	0.372125	0.5508	0.186685	0.944591	0.159577	2.48512	0.312846	0.59347
3520_10	0.638367	0.716735	0.310204	2.28694	3.30714	0.25551	0.200612	3.15612	0.206939	1.49265	0.702857	0.310612	0.382245	0.310612	0.771633	0.561837	1.42286	2.21388	0.582449	0.561837	0.552857	0.354898	0.181837	0.974898	2.06306	1.32633	0.275714	0.266531	0.742041	0.194082	0.367959	1.85959	0.303061	0.403061	0.358163	0.695102	0.571633	0.32	0.513469	0.360612	0.280816	0.339184	0.614082	0.178609	0.928697	0.165196	2.49135	0.300506	0.593011
3520_11	0.61844	0.691825	0.313193	2.37947	3.32908	0.25507	0.204474	3.27849	0.222664	1.59398	0.698934	0.328246	0.37926	0.304411	0.797826	0.575371	1.48777	2.23103	0.553	0.58018	0.558227	0.398704	0.195066	0.986828	2.12565	1.37341	0.280159	0.314865	0.730086	0.193602	0.361907	1.88773	0.31382	0.448045	0.374869	0.703324	0.596278	0.322601	0.540038	0.364834	0.29124	0.361698	0.611541	0.178419	0.883933	0.165405	2.55324	0.285021	0.602934
3520_12	0.523578	0.701477	0.335357	2.28375	3.16312	0.262093	0.196924	3.07367	0.207448	1.53896	0.7288	0.317749	0.368346	0.301154	0.831208	0.58389	1.4068	2.17243	0.537948	0.579033	0.569925	0.364704	0.195305	0.942319	2.09411	1.39709	0.272819	0.272819	0.716252	0.182554	0.376847	1.86278	0.303987	0.418944	0.369763	0.722121	0.554746	0.320785	0.535317	0.356203	0.282534	0.341226	0.637523	0.172563	0.874531	0.162957	2.44681	0.294752	0.589035
3520_13	0.51177	0.678274	0.305297	2.2104	3.02967	0.293281	0.239823	3.00049	0.214321	1.436	0.704757	0.324424	0.351153	0.317312	0.811182	0.525748	1.38131	2.05199	0.552722	0.546837	0.594654	0.356547	0.212604	0.953899	1.87862	1.37567	0.310446	0.314615	0.699853	0.201324	0.357528	1.78077	0.31486	0.417852	0.381314	0.685875	0.605199	0.312408	0.547082	0.362433	0.27538	0.347965	0.605934	0.163403	0.848154	0.160193	2.51541	0.290209	0.543339
3520_14	0.546646	0.679022	0.323752	2.28845	3.1702	0.281896	0.20827	3.0759	0.225164	1.47151	0.660363	0.345184	0.370651	0.309884	0.83535	0.545638	1.42688	2.09859	0.570348	0.56707	0.512859	0.409228	0.219112	0.980585	1.94781	1.31442	0.324004	0.27887	0.730711	0.201462	0.590015	1.83585	0.318961	0.459153	0.416541	0.704488	0.62002	0.333333	0.591528	0.380232	0.302572	0.351488	0.669188	0.165047	0.860382	0.168286	2.6116	0.270651	0.56495
3520_15	0.515372	0.681675	0.308158	2.19075	3.02324	0.272573	0.214476	2.9327	0.205035	1.36964	0.687001	0.317115	0.377148	0.316388	0.8061	0.526507	1.35948	2.00654	0.542	0.535221	0.544662	0.393851	0.201162	0.91237	1.86662	1.31832	0.274268	0.267248	0.689179	0.192931	0.398451	1.771	0.310336	0.451949	0.412249	0.73009	0.57129	0.321956	0.539821	0.359719	0.289518	0.336238	0.674413	0.161888	0.839562	0.160921	2.51997	0.290915	0.567977
3521_1	0.784226	1.0038	0.441882	2.70561	4.76009	0.222057	0.196015	3.92312	0.277695	1.93279	1.12864	0.321346	0.391286	0.295966	0.939484	0.7729	1.69957	1.99504	0.430142	0.829613	0.657325	0.378968	0.193452	2.00744	3.59168	1.57143	0.273727	0.35086	0.890377	0.186508	0.475777	2.80266	0.362351	0.498016	0.421627	0.782407	0.52414	0.45329	0.589534	0.415675	0.31589	0.428985	0.249917	0.202051	1.05558	0.173796	1.73396	0.322947	0.580187
3521_2	0.778713	1.06376	0.447825	2.84139	4.97575	0.223787	0.199283	3.97933	0.273796	1.79755	1.1977	0.346308	0.389398	0.296633	0.964077	0.796299	1.71287	2.06151	0.429488	0.839223	0.720703	0.383397	0.194366	1.95741	3.72745	1.51409	0.273796	0.33764	0.906234	0.198616	0.483581	2.80647	0.371562	0.49975	0.417986	0.799133	0.512419	0.456743	0.594016	0.414486	0.321387	0.439073	0.261627	0.204071	0.993274	0.165384	1.6443	0.328263	0.592034
3521_3	0.767988	0.945994	0.431229	2.76228	4.45611	0.219856	0.190162	3.8831	0.261951	1.74555	1.16871	0.34451	0.379507	0.290178	0.93335	0.769783	1.68616	2.08419	0.424294	0.794094	0.674335	0.377631	0.192446	1.97137	3.52488	1.55596	0.26497	0.323054	0.879099	0.184451	0.481237	2.6426	0.366944	0.499918	0.412628	0.775004	0.493637	0.435063	0.573992	0.410344	0.315875	0.441344	0.249307	0.200639	1.00217	0.168175	1.69594	0.32433	0.587946
3521_4	0.646065	0.893513	0.386822	2.58108	4.31901	0.236221	0.189045	5.23883	0.234634	1.76922	0.979587	0.338966	0.374348	0.299047	0.847244	0.690973	1.61783	2.11329	0.550578	0.739283	0.684169	0.373214	0.189726	1.42935	3.10456	1.55874	0.2665	0.29746	0.836131	0.179179	0.445339	2.61601	0.367203	0.476866	0.410637	0.793491	0.538784	0.412225	0.578816	0.404854	0.338739	0.39839	0.372533	0.193531	0.969729	0.168651	1.87939	0.312126	0.516972
3521_5	0.734437	0.876063	0.387912	2.54156	4.60166	0.24107	0.18925	5.25286	0.228938	1.79034	0.953963	0.340061	0.373172	0.300601	0.808935	0.703935	1.54496	2.11883	0.519333	0.717655	0.637601	0.371244	0.185282	1.34301	3.04706	1.53113	0.26545	0.296859	0.837963	0.177231	0.447443	2.56061	0.347545	0.490759	0.40322	0.765846	0.52024	0.408777	0.584987	0.400499	0.310126	0.409457	0.358317	0.190562	0.909737	0.166308	1.92294	0.339128	0.527061
3521_6	0.633407	0.868688	0.381477	2.48479	4.56847	0.236384	0.185667	4.97729	0.226681	1.63947	0.963947	0.332966	0.363837	0.293495	0.830209	0.696582	1.54807	2.08567	0.509482	0.714112	0.660639	0.372326	0.179493	1.35777	2.94697	1.56273	0.262183	0.296362	0.835061	0.175413	0.436384	2.54432	0.347078	0.46097	0.38269	0.772988	0.5	0.387321	0.567806	0.400441	0.310254	0.401654	0.352922	0.185612	0.955463	0.168179	1.81534	0.327104	0.543224
3521_7	0.571314	0.749634	0.363164	2.40671	4.09229	0.26142	0.179651	5.0578	0.210281	1.68744	0.80277	0.331469	0.342789	0.278066	0.777334	0.614995	1.43974	2.03316	0.483553	0.653216	0.619257	0.360634	0.172193	1.14356	2.74031	1.50246	0.253696	0.308563	0.780264	0.173658	0.402051	2.29858	0.311093	0.43601	0.36423	0.73019	0.510055	0.370622	0.54135	0.383007	0.290851	0.358636	0.459582	0.175494	0.941862	0.16345	1.9783	0.322498	0.477996
3521_8	0.639174	0.843304	0.344837	2.38934	4.12645	0.237841	0.178814	5.0485	0.207728	1.53551	0.828514	0.322052	0.340306	0.28541	0.779347	0.625583	1.39547	1.97482	0.509927	0.658228	0.579747	0.353098	0.178548	1.13791	2.67395	1.50633	0.251832	0.275416	0.781879	0.171486	0.411726	2.36243	0.313791	0.430513	0.356829	0.713524	0.508594	0.365756	0.54044	0.379614	0.29074	0.355896	0.413058	0.175896	0.917801	0.162678	2.01682	0.321289	0.486782
3521_9	0.618863	0.835318	0.351973	2.37552	4.259	0.240669	0.182074	5.07291	0.20495	1.59679	0.890569	0.326154	0.336856	0.284281	0.751304	0.634783	1.46635	2.01512	0.511572	0.683478	0.578863	0.358395	0.180468	1.14261	2.71171	1.50916	0.258595	0.28	0.782876	0.172308	0.41097	2.30408	0.334047	0.440535	0.345819	0.731505	0.494448	0.251639	0.541405	0.372977	0.2899	0.370702	0.405084	0.168189	0.866948	0.166471	1.96838	0.312954	0.48942
3521_10	0.538125	0.702343	0.335082	2.23785	3.82791	0.245366	0.217034	4.76093	0.201819	1.56838	0.779993	0.352221	0.33823	0.300979	0.71581	0.564358	1.33701	1.8141	0.547394	0.6156	0.598111	0.364113	0.181532	0.947184	2.38632	1.46327	0.264428	0.275446	0.749913	0.17646	0.390171	2.1546	0.310773	0.427947	0.34645	0.713186	0.509969	0.348199	0.527807	0.37723	0.287513	0.351522	0.472893	0.163296	0.898767	0.164776	1.94711	0.303799	0.455649
3521_11	0.618632	0.802814	0.33844	2.24653	3.83381	0.250802	0.190595	4.88956	0.204667	1.56288	0.850374	0.336836	0.35358	0.308158	0.754898	0.568757	1.40755	1.89223	0.514072	0.627182	0.61881	0.370146	0.192376	0.954578	2.3974	1.50125	0.267189	0.276274	0.763805	0.182223	0.401318	2.11739	0.320271	0.428393	0.358212	0.704845	0.474172	0.349483	0.548807	0.365337	0.309227	0.374065	0.508906	0.162181	0.874332	0.165941	1.95033	0.305858	0.466555
3521_12	0.563807	0.800469	0.33814	2.3102	3.64257	0.253064	0.201694	4.97981	0.207282	1.57174	0.851478	0.369863	0.342646	0.335797	0.740988	0.590303	1.41348	1.8531	0.541997	0.660779	0.613554	0.388248	0.194304	0.979993	2.40032	1.5128	0.298846	0.286049	0.784607	0.187635	0.404831	2.22747	0.339942	0.431327	0.385364	0.719719	0.541276	0.349676	0.555696	0.366078	0.302271	0.36788	0.625451	0.159617	0.850151	0.168116	1.94285	0.303116	0.45062
3521_13	0.52807	0.654167	0.312939	2.12982	3.5011	0.263596	0.197588	4.65395	0.211404	1.48706	0.746272	0.325219	0.321053	0.303728	0.677851	0.520833	1.26557	1.80461	0.523904	0.604605	0.598904	0.38136	0.183114	0.873684	2.18289	1.39518	0.263377	0.267105	0.739035	0.191667	0.383772	1.95614	0.319737	0.418421	0.351316	0.694737	0.532675	0.33443	0.534649	0.346711	0.28114	0.334649	0.518421	0.146261	0.801324	0.158835	1.92005	0.276506	0.401588
3521_14	0.531347	0.702757	0.32659	2.15429	3.45131	0.271232	0.203201	4.59271	0.206759	1.61716	0.713428	0.332148	0.330147	0.313473	0.72699	0.531347	1.31258	1.82059	0.524233	0.609827	0.60538	0.374389	0.188306	0.878168	2.1783	1.38617	0.273233	0.267897	0.756558	0.195865	0.356825	2.04269	0.35149	0.424633	0.365496	0.713651	0.51912	0.337039	0.549578	0.362383	0.285238	0.346376	0.481992	0.147742	0.771306	0.161769	1.93655	0.297088	0.435212
3521_15	0.472849	0.639933	0.306182	2.05973	3.39662	0.252089	0.200292	4.3279	0.197786	1.39119	0.682957	0.319967	0.305973	0.314327	0.668129	0.485171	1.25501	1.70677	0.500835	0.596074	0.565581	0.362573	0.184837	0.81203	2.033	1.36988	0.285923	0.261278	0.745196	0.208229	0.355054	1.86466	0.303885	0.415414	0.365706	0.688388	0.51462	0.325606	0.503551	0.331036	0.278613	0.320802	0.453216	0.142498	0.748113	0.161833	1.98292	0.292412	0.42458
294_1	0.32214	0.512558	0.30849	2.61466	4.32965	0.230412	0.171854	5.60961	0.227409	1.32528	0.405815	0.320775	0.287196	0.309173	0.923833	0.989762	1.92779	1.24652	0.409227	0.669943	0.270953	0.348621	0.161889	1.20734	2.60661	1.23574	0.235463	0.276549	0.70516	0.153699	0.366912	2.48089	0.565247	0.459459	0.473519	0.879197	0.520202	0.355446	0.555419	0.317909	0.308217	0.386978	0.399536	0.178509	1.24689	0.131268	1.62894	0.266351	0.270396
294_2	0.305504	0.488544	0.289044	2.49565	4.32973	0.226758	0.164999	5.35423	0.211614	1.28891	0.397946	0.313932	0.278246	0.255597	0.909007	0.935475	1.89452	1.17092	0.414406	0.649855	0.263761	0.332499	0.14946	1.15657	2.48262	1.15565	0.227548	0.262707	0.680142	0.145115	0.356334	2.42165	0.553068	0.459178	0.434159	0.860811	0.502765	0.343429	0.532657	0.303792	0.283908	0.370951	0.376876	0.178482	1.18212	0.128061	1.58814	0.264842	0.279551
294_3	0.327591	0.518458	0.321849	2.60131	4.61731	0.230927	0.172956	5.53869	0.217528	1.39199	0.401832	0.332103	0.290539	0.26921	0.950096	0.988515	1.9758	1.21807	0.399781	0.69784	0.265655	0.348646	0.160651	1.22614	2.63331	1.2219	0.251299	0.27796	0.719169	0.152584	0.367241	2.50957	0.567815	0.459119	0.465135	0.847142	0.530079	0.351518	0.577523	0.320618	0.295871	0.383648	0.38816	0.180119	1.21712	0.129837	1.61281	0.269869	0.270951
294_4	0.321299	0.485576	0.299534	2.5044	4.16151	0.234237	0.186042	5.23838	0.206253	1.25099	0.394369	0.334946	0.291242	0.265676	0.919503	0.902574	1.85438	1.1724	0.406633	0.656072	0.286578	0.362584	0.175333	1.07946	2.33391	1.18293	0.244947	0.262049	0.675419	0.165141	0.367594	2.29608	0.542926	0.482294	0.518397	0.835205	0.543617	0.348765	0.56521	0.326827	0.302297	0.395578	0.439454	0.17613	1.15904	0.135187	1.604	0.277424	0.258594
294_5	0.300457	0.475723	0.297412	2.46913	3.82795	0.237354	0.180342	5.14329	0.203857	1.25326	0.387582	0.32448	0.284047	0.259685	0.886144	0.866351	1.75165	1.14583	0.395703	0.643377	0.26899	0.365251	0.171037	1.03502	2.28286	1.16596	0.23617	0.263407	0.677212	0.157672	0.356623	2.24497	0.530198	0.477077	0.475554	0.804432	0.533581	0.340552	0.565048	0.310777	0.298765	0.385214	0.423617	0.171895	1.14999	0.133867	1.56674	0.277483	0.28337
294_6	0.309966	0.468068	0.283041	2.4157	4.08077	0.232638	0.171236	5.10507	0.204072	1.29092	0.370383	0.318995	0.275488	0.268265	0.867017	0.849286	1.78887	1.1361	0.37695	0.642095	0.261533	0.361517	0.169759	0.999343	2.28534	1.11542	0.230997	0.257429	0.659333	0.14858	0.35101	2.17534	0.516336	0.468724	0.473157	0.824495	0.525858	0.321458	0.546544	0.308652	0.288787	0.359383	0.38089	0.172736	1.16066	0.132619	1.60711	0.338851	0.275755
294_7	0.323467	0.478436	0.316702	2.55899	3.71501	0.245455	0.201903	5.25412	0.241226	1.36808	0.408668	0.341438	0.327273	0.281395	0.916279	0.89852	1.82304	1.18372	0.423679	0.672939	0.299154	0.392389	0.188161	1.0537	2.21882	1.15539	0.254123	0.289006	0.693446	0.183721	0.381607	2.22072	0.55814	0.518816	0.524313	0.858774	0.576321	0.354545	0.588584	0.338689	0.31945	0.397252	0.476744	0.155747	1.06452	0.132535	1.53313	0.304505	0.237364
294_8	0.293755	0.462408	0.294577	2.42132	3.88414	0.254519	0.192276	5.08854	0.225349	1.34942	0.399959	0.333196	0.290468	0.285333	0.885374	0.887839	1.77794	1.1249	0.409614	0.666187	0.334634	0.394207	0.187551	1.00801	2.19864	1.1136	0.241372	0.284922	0.678513	0.17235	0.369556	2.18694	0.544782	0.511504	0.49281	0.839975	0.571898	0.341413	0.584018	0.335661	0.301561	0.376541	0.444741	0.14607	1.00556	0.129758	1.5042	0.289545	0.241597
294_9	0.280736	0.434656	0.281317	2.29932	3.72256	0.266215	0.17909	4.84046	0.198064	1.24046	0.36999	0.319071	0.278412	0.275508	0.827493	0.82788	1.71733	1.13495	0.393611	0.652081	0.286544	0.370184	0.175799	0.943853	2.01336	1.05266	0.230591	0.265828	0.643175	0.177154	0.352953	2.03543	0.519071	0.468925	0.43969	0.801549	0.530881	0.327396	0.563408	0.306292	0.283833	0.347338	0.396515	0.157756	1.02435	0.132154	1.53251	0.289282	0.250753
294_10	0.33931	0.521326	0.343385	2.55094	3.43711	0.271937	0.220321	5.1975	0.239337	1.49986	0.433035	0.379788	0.321923	0.320022	0.9022	0.901385	1.85602	1.20511	0.456669	0.721271	0.32301	0.434393	0.208367	1.03667	2.1793	1.18826	0.270579	0.304808	0.706873	0.201304	0.445531	2.17088	0.612062	0.56941	0.633523	0.93969	0.632165	0.40777	0.638413	0.398533	0.372725	0.470796	0.541157	0.142607	0.970555	0.137673	1.50899	0.300016	0.220754
294_11	0.315139	0.483265	0.32621	2.42508	3.65191	0.275489	0.245366	4.9879	0.220906	1.40268	0.422503	0.358136	0.304325	0.29171	0.899073	0.856334	1.75515	1.15139	0.425592	0.695932	0.315911	0.421473	0.21344	0.989959	2.05742	1.12848	0.274459	0.288105	0.702111	0.185118	0.387487	2.06153	0.576725	0.547374	0.589083	0.918898	0.602729	0.369207	0.606334	0.355819	0.350927	0.422245	0.502832	0.147309	0.967068	0.138795	1.5404	0.31245	0.239839
294_12	0.359699	0.490405	0.325207	2.40534	3.62682	0.269191	0.224326	5.00337	0.223288	1.37344	0.418828	0.357624	0.314575	0.311463	0.908454	0.877853	1.79123	1.23003	0.437241	0.676349	0.325467	0.427127	0.211359	0.997407	2.08091	1.14601	0.268672	0.295643	0.701763	0.185685	0.403786	2.09362	0.586618	0.551867	0.652749	0.923755	0.638485	0.369295	0.625778	0.36722	0.355031	0.441649	0.48418	0.152669	0.955892	0.138672	1.53499	0.308757	0.239258
294_13	0.320831	0.464352	0.324551	2.34935	3.2204	0.299132	0.232796	4.5434	0.238066	1.44823	0.416305	0.362058	0.311841	0.3261	0.872908	0.842839	1.67328	1.05053	0.445753	0.66894	0.33602	0.435214	0.216987	0.929634	1.88748	1.05828	0.269994	0.298822	0.66491	0.211407	0.407626	1.89151	0.570986	0.547737	0.66553	0.917855	0.645691	0.380347	0.67328	0.390267	0.376937	0.478611	0.508369	0.124644	0.860512	0.136234	1.48231	0.303782	0.216958
294_14	0.335714	0.519728	0.365986	2.56531	3.45748	0.326531	0.251701	5.10136	0.25102	1.54524	0.460204	0.401361	0.377551	0.356122	0.95034	0.889456	1.84932	1.18537	0.471429	0.764286	0.377551	0.469048	0.240136	1.0051	2.06633	1.13912	0.283333	0.341837	0.742857	0.227891	0.442177	2.09728	0.636395	0.62483	0.715306	1.02245	0.711224	0.413946	0.736054	0.402381	0.42585	0.482993	0.562925	0.142419	0.867593	0.138128	1.47078	0.243155	0.226604
294_15	0.314398	0.495266	0.36239	2.51061	3.52236	0.317662	0.279465	4.94548	0.246164	1.4476	0.4254	0.378061	0.329089	0.34476	0.933725	0.891936	1.75482	1.15867	0.461639	0.685602	0.367613	0.495266	0.27522	0.972902	1.95429	1.12112	0.281097	0.303624	0.720535	0.21874	0.432909	2.04734	0.606595	0.612471	0.669931	0.981717	0.666667	0.387202	0.704538	0.410708	0.403852	0.471107	0.526934	0.137995	0.900809	0.133845	1.49761	0.309815	0.230753
3412_1	0.270482	0.447235	0.281872	2.48593	4.34157	0.25621	0.180458	6.6513	0.215589	1.17552	0.390284	0.390421	0.302456	0.294223	0.930561	1.33937	1.91162	1.27295	0.545492	0.719226	0.224509	0.340744	0.165912	1.23398	2.35721	1.07287	0.230273	0.27254	0.714423	0.159462	0.336215	2.56292	0.78743	0.442843	0.464526	0.964457	0.554	0.348429	0.553589	0.32208	0.296007	0.358309	0.429944	0.190691	1.24158	0.150747	1.96596	0.300712	0.40257
3412_2	0.265892	0.452814	0.298376	2.4811	4.71269	0.24951	0.185942	6.76351	0.221367	1.16368	0.409549	0.403108	0.311117	0.297676	0.925931	1.35998	1.92089	1.324	0.50392	0.714086	0.231168	0.347802	0.16914	1.21115	2.38421	1.09283	0.230048	0.272193	0.729908	0.161579	0.345842	2.58401	0.797816	0.444693	0.447074	0.994679	0.559927	0.356763	0.552926	0.321339	0.294315	0.365724	0.440353	0.185962	1.23003	0.145517	1.8865	0.283704	0.383215
3412_3	0.274457	0.464007	0.303706	2.52407	4.6094	0.245492	0.182593	6.76757	0.236547	1.19267	0.415874	0.402243	0.305552	0.298736	0.972171	1.41275	1.99105	1.35212	0.487576	0.704671	0.235127	0.342326	0.168252	1.23371	2.7379	1.07525	0.239529	0.272185	0.740735	0.164419	0.347721	2.59307	0.806191	0.447395	0.470822	1.02187	0.56723	0.356382	0.563822	0.329689	0.292347	0.349425	0.439017	0.186339	1.20593	0.140465	1.91303	0.277331	0.377783
3412_4	0.267213	0.424056	0.293354	2.30976	3.92568	0.256279	0.18845	6.28891	0.20844	1.2204	0.385956	0.385614	0.304801	0.295917	0.854946	1.26602	1.76986	1.24415	0.528789	0.685631	0.238168	0.360157	0.177003	1.15428	2.1237	1.00171	0.23646	0.261575	0.693491	0.168973	0.347514	2.30395	0.739792	0.462327	0.489151	0.896634	0.577994	0.345122	0.574748	0.330087	0.298309	0.36067	0.445413	0.187788	1.22696	0.160849	1.94646	0.308228	0.390953
3412_5	0.273375	0.437087	0.304831	2.37574	3.88356	0.257212	0.191519	6.47741	0.21585	1.18318	0.410149	0.392944	0.31439	0.298227	0.911018	1.28745	1.81509	1.29162	0.505561	0.681091	0.240528	0.353841	0.178832	1.13956	2.15885	1.0186	0.236705	0.270073	0.704901	0.167362	0.37626	2.32134	0.759645	0.45829	0.463851	0.903893	0.576121	0.34463	0.567431	0.317518	0.321863	0.352972	0.45325	0.182097	1.15807	0.15577	1.91191	0.305397	0.382295
3412_6	0.270943	0.442692	0.298283	2.36961	2.35068	0.247809	0.210305	6.47424	0.223624	1.15037	0.382229	0.398878	0.295654	0.303014	0.925868	1.29425	1.84472	1.28514	0.471784	0.334911	0.268665	0.35489	0.201542	1.13828	2.16036	1.02313	0.239047	0.267964	0.721521	0.169295	0.345426	2.32282	0.758149	0.466351	0.478093	0.881002	0.575359	0.343673	0.599019	0.321241	0.280407	0.352611	0.442692	0.185117	1.17277	0.152188	1.87955	0.298744	0.371425
3412_7	0.277742	0.418229	0.300151	2.27279	3.48783	0.286361	0.204913	6.06917	0.211592	1.34497	0.397975	0.414566	0.321482	0.314156	0.885585	1.18293	1.68994	1.1866	0.524456	0.713639	0.252963	0.37061	0.192631	1.05365	1.94678	0.966602	0.247576	0.266753	0.680241	0.190261	0.356604	2.12907	0.711916	0.463909	0.539754	0.906701	0.626805	0.35014	0.600302	0.334195	0.301875	0.377936	0.465632	0.16669	1.08327	0.150513	1.82107	0.300886	0.33338
3412_8	0.292091	0.419935	0.299458	2.29166	3.67151	0.270639	0.196966	6.04875	0.213434	1.23055	0.399567	0.391549	0.300975	0.308992	0.891224	1.16468	1.71463	1.2117	0.505525	0.703359	0.261972	0.373131	0.190683	1.06652	2.03489	0.953629	0.24312	0.27519	0.680173	0.191116	0.35428	2.09577	0.707909	0.477573	0.47909	0.893608	0.601733	0.345829	0.613218	0.320043	0.304442	0.369881	0.453738	0.165135	1.05857	0.14319	1.76615	0.309834	0.32547
3412_9	0.287296	0.442345	0.294463	2.27166	3.70945	0.262758	0.198263	6.01346	0.22215	1.17286	0.38241	0.395223	0.298154	0.296851	0.848208	1.18046	1.74897	1.20456	0.514658	0.696634	0.262324	0.371336	0.215201	1.05776	1.93702	0.977633	0.25342	0.272096	0.687948	0.189359	0.352443	2.12161	0.723127	0.468621	0.444734	0.860803	0.59848	0.344843	0.564604	0.313355	0.281216	0.351792	0.447774	0.164664	1.05926	0.139678	1.75273	0.286319	0.337794
3412_10	0.276746	0.397167	0.304348	2.13898	3.20713	0.277723	0.200782	5.60528	0.206644	1.29189	0.407426	0.424279	0.296532	0.301417	0.815828	1.09599	1.59917	1.14069	0.502687	0.631412	0.268197	0.406448	0.202736	1.01563	1.75916	0.899121	0.24597	0.307767	0.640205	0.189057	0.347826	1.89668	0.672692	0.506351	0.566194	0.904494	0.638495	0.358329	0.637274	0.345383	0.344895	0.420127	0.476063	0.158369	0.983174	0.162359	1.80781	0.337207	0.335993
3412_11	0.267985	0.401483	0.299629	2.14611	3.27886	0.256119	0.201978	5.70507	0.213844	1.25464	0.383189	0.389864	0.294685	0.295426	0.813103	1.09864	1.63758	1.14858	0.475402	0.658344	0.257849	0.386156	0.202719	0.998764	1.82695	0.933251	0.240297	0.272682	0.656613	0.182695	0.354017	1.95056	0.684302	0.512732	0.513968	0.926576	0.620272	0.349815	0.594314	0.351051	0.342398	0.395056	0.463535	0.16233	0.996381	0.161468	1.86955	0.336205	0.334138
3412_12	0.265617	0.403048	0.321589	2.18016	3.18466	0.274363	0.212144	5.70165	0.223388	1.20265	0.38006	0.395052	0.31959	0.291104	0.877311	1.0982	1.65092	1.15842	0.5	0.66067	0.275612	0.383808	0.201649	0.981509	1.79285	0.928036	0.256372	0.266617	0.658171	0.186657	0.389555	1.96302	0.693403	0.487256	0.571964	0.884058	0.624688	0.364068	0.603698	0.338081	0.34083	0.389555	0.457021	0.157692	0.9693	0.15182	1.78124	0.31488	0.327965
3412_13	0.269688	0.408125	0.317188	2.13875	3.045	0.314375	0.225	5.32156	0.225938	1.3475	0.457188	0.39125	0.306875	0.34875	0.815	1.04625	1.57719	1.105	0.527188	0.69625	0.299063	0.407187	0.200937	0.953438	1.71125	0.890938	0.255937	0.291563	0.639375	0.215938	0.38625	1.825	0.741875	0.55125	0.655625	0.96	0.713125	0.364375	0.675937	0.370625	0.435	0.497812	0.52375	0.145773	0.870599	0.156762	1.78112	0.321148	0.30545
3412_14	0.282872	0.409698	0.317687	2.11564	2.91794	0.310849	0.317066	5.35779	0.232826	1.32173	0.396954	0.399751	0.325769	0.321107	0.842089	1.05067	1.56326	1.09978	0.479329	0.654025	0.363693	0.398197	0.216972	0.933789	1.70438	0.859807	0.261113	0.301834	0.641281	0.21604	0.386385	1.80945	0.675785	0.533105	0.601803	0.932235	0.701585	0.364625	0.678272	0.359652	0.416537	0.428039	0.529375	0.141748	0.892413	0.155723	1.74845	0.329636	0.289707
3412_15	0.294271	0.432292	0.346354	2.1862	3.09505	0.313802	0.236003	5.60026	0.23763	1.31868	0.416667	0.405599	0.318359	0.351237	0.858073	1.10482	1.63053	1.13965	0.482096	0.701823	0.327474	0.416341	0.210938	0.989909	1.75228	0.914062	0.308594	0.307617	0.673503	0.221354	0.387044	1.88997	0.760742	0.552409	0.672526	0.977539	0.721354	0.393555	0.713542	0.37207	0.39974	0.461589	0.539388	0.137396	0.867409	0.152687	1.71931	0.330275	0.292704
3413_1	0.231924	0.410252	0.265468	2.38687	4.55243	0.216547	0.158993	5.4973	0.202068	1	0.328327	0.342536	0.280845	0.267446	0.948381	1.22077	1.83723	1.24865	0.467086	0.753777	0.166457	0.289568	0.136781	1.47383	2.48058	1.00576	0.20036	0.242536	0.636061	0.115018	0.31223	2.56969	0.798381	0.406385	0.424281	0.952158	0.506295	0.378147	0.485162	0.308723	0.288759	0.378327	0.294155	0.196562	1.22216	0.141916	1.59798	0.268948	0.364675
3413_2	0.212311	0.400141	0.115181	2.28443	4.29931	0.209052	0.154368	5.34475	0.192321	0.96187	0.335417	0.32758	0.272279	0.256781	0.91379	1.16353	1.77994	1.18739	0.495069	0.725079	0.164583	0.279324	0.13024	1.39213	2.38993	0.984149	0.199278	0.241194	0.618175	0.115446	0.304685	2.52096	0.785752	0.401638	0.414142	0.921275	0.491194	0.362892	0.496125	0.2972	0.274569	0.362452	0.286368	0.205511	1.27565	0.146602	1.5669	0.283982	0.374134
3413_3	0.211927	0.394641	0.266897	2.2618	4.34235	0.208816	0.151513	5.22792	0.196975	0.933016	0.32083	0.332498	0.271305	0.257649	0.893258	1.1325	1.76067	1.17122	0.469317	0.739153	0.158513	0.268799	0.12688	1.40069	2.35203	0.972515	0.192135	0.233103	0.607087	0.115557	0.30726	2.46335	0.783405	0.391962	0.410285	0.881417	0.479689	0.354365	0.533362	0.311322	0.264736	0.354365	0.273639	0.212932	1.38108	0.147575	1.63619	0.283272	0.395793
3413_4	0.203736	0.349683	0.232139	2.03277	3.88114	0.204392	0.148023	4.94024	0.164955	0.919598	0.29539	0.307953	0.255626	0.233122	0.82565	1.01333	1.54676	1.10793	0.429321	0.673913	0.161241	0.273432	0.133821	1.14748	2.10891	0.898187	0.187241	0.214988	0.554184	0.113939	0.287852	2.10673	0.639611	0.37459	0.410422	0.899825	0.481429	0.337667	0.486454	0.28097	0.273214	0.34149	0.268844	0.178554	1.17724	0.13421	1.43577	0.258596	0.32743
3413_5	0.194417	0.348331	0.255172	2.04499	3.7133	0.196059	0.147893	4.82759	0.169458	0.887575	0.294362	0.303558	0.256377	0.231199	0.812917	1.00055	1.58435	1.09338	0.436672	0.658675	0.160263	0.268747	0.128736	1.13618	2.05408	0.902573	0.188944	0.249589	0.56081	0.116037	0.289765	2.08845	0.644882	0.411823	0.408101	0.766065	0.474001	0.33202	0.475862	0.278927	0.269294	0.337055	0.274548	0.186175	1.24442	0.141333	1.45761	0.26407	0.346316
3413_6	0.197589	0.350795	0.239452	2.04449	3.62674	0.201534	0.150247	4.93447	0.171726	0.861589	0.298082	0.312	0.253589	0.236822	0.816329	0.993315	1.5623	1.09589	0.441644	0.652932	0.164164	0.273315	0.142356	1.16712	2.03134	0.910356	0.190685	0.217534	0.557589	0.114192	0.283616	2.10159	0.648767	0.390466	0.397918	0.770082	0.486027	0.326137	0.506521	0.280986	0.262137	0.33326	0.271452	0.190211	1.30172	0.139164	1.50199	0.272754	0.338716
3413_7	0.179263	0.321798	0.221029	1.88093	3.38438	0.194643	0.140016	4.32591	0.159242	0.917131	0.268629	0.280827	0.24516	0.21957	0.750066	0.871917	1.36953	0.996287	0.406921	0.608724	0.158313	0.257359	0.131663	0.936887	1.87974	0.847653	0.180854	0.199284	0.494829	0.115752	0.282816	1.77234	0.553699	0.362636	0.399761	0.718775	0.47441	0.31782	0.466985	0.265845	0.264651	0.330416	0.277115	0.156264	1.08052	0.13075	1.24146	0.243401	0.282599
3413_8	0.195425	0.316732	0.217386	1.80601	3.1834	0.205752	0.140392	4.29765	0.15098	0.895817	0.261307	0.26915	0.236863	0.217516	0.722353	0.853333	1.33647	0.988758	0.398431	0.588627	0.160131	0.259477	0.129412	0.931895	1.85359	0.851634	0.179216	0.189935	0.487451	0.113725	0.267843	1.74261	0.549804	0.375033	0.398039	0.69098	0.472549	0.312026	0.449673	0.263007	0.256863	0.322876	0.287712	0.165396	1.14779	0.133987	1.29049	0.251997	0.286311
3413_9	0.175965	0.319864	0.222237	1.83785	3.24883	0.193952	0.141293	4.35271	0.150938	0.806048	0.262643	0.279979	0.234359	0.216371	0.727842	0.845412	1.35089	0.987878	0.406152	0.577164	0.157847	0.257299	0.123436	0.900938	1.82755	0.861314	0.17805	0.199166	0.491528	0.114833	0.266945	1.73266	0.550834	0.375652	0.400808	0.701251	0.46598	0.299791	0.446038	0.260428	0.255996	0.325339	0.268509	0.17057	1.16049	0.138752	1.3445	0.26248	0.30447
3413_10	0.16433	0.290535	0.212387	1.67046	2.8196	0.170172	0.133947	3.73897	0.135261	0.8792	0.251534	0.269062	0.236635	0.21151	0.663161	0.754747	1.19953	0.90184	0.399065	0.5539	0.154543	0.25168	0.12825	0.78177	1.60108	0.748174	0.173532	0.186532	0.430762	0.111744	0.264242	1.48569	0.465089	0.379492	0.411189	0.671633	0.458224	0.301052	0.468303	0.253725	0.266871	0.313322	0.289804	0.148278	0.996482	0.129624	1.14337	0.234517	0.266283
3413_11	0.168493	0.292269	0.198159	1.63496	2.72687	0.1796	0.134006	3.73389	0.134882	0.853281	0.24536	0.264212	0.230454	0.199766	0.665059	0.746018	1.21292	0.883092	0.375274	0.551659	0.152857	0.250329	0.125237	0.794681	1.56481	0.741049	0.173608	0.173316	0.434751	0.113985	0.261581	1.48809	0.468508	0.365775	0.406985	0.660383	0.45521	0.300161	0.43855	0.257636	0.263627	0.313313	0.282478	0.153632	1.0135	0.134026	1.16156	0.234626	0.280694
3413_12	0.189803	0.332433	0.22014	1.79273	3.0251	0.199492	0.147078	4.08783	0.146601	0.936309	0.275254	0.283672	0.239676	0.222046	0.69298	0.797014	1.32402	0.97967	0.44028	0.601493	0.164072	0.274301	0.130559	0.855623	1.7006	0.802891	0.17662	0.207433	0.469028	0.123412	0.26763	1.60451	0.504606	0.400731	0.441074	0.717598	0.487294	0.31385	0.473475	0.272236	0.276048	0.338469	0.294314	0.157479	1.05658	0.133979	1.18644	0.24613	0.284998
3413_13	0.145327	0.245359	0.18598	1.40333	2.29097	0.164693	0.122759	3.08579	0.127401	0.856114	0.211908	0.229834	0.196383	0.181978	0.555858	0.639245	1.00256	0.792734	0.334027	0.510883	0.146287	0.235275	0.113636	0.702145	1.28409	0.613636	0.153969	0.163252	0.352593	0.107394	0.235595	1.18502	0.401889	0.342029	0.390525	0.608515	0.428457	0.285211	0.423496	0.247119	0.253361	0.293694	0.272887	0.133553	0.921974	0.133026	1.08342	0.214211	0.247237
3413_14	0.156849	0.261185	0.197271	1.49698	2.47383	0.169632	0.140266	3.50561	0.127483	0.904129	0.243911	0.239592	0.210054	0.205044	0.599758	0.677665	1.09553	0.811194	0.387459	0.548281	0.143894	0.235619	0.119883	0.729487	1.38919	0.665227	0.169287	0.171705	0.368112	0.113664	0.242356	1.26671	0.435136	0.385732	0.427535	0.650199	0.472793	0.304889	0.445155	0.258076	0.263431	0.319399	0.293315	0.144958	0.94157	0.133403	1.08009	0.221507	0.259848
3413_15	0.171823	0.299475	0.228644	1.68768	2.70383	0.186028	0.154894	3.7554	0.147305	1.02471	0.277097	0.277097	0.237206	0.224557	0.682818	0.756178	1.23273	0.936564	0.409224	0.619187	0.17124	0.283518	0.142051	0.821755	1.54544	0.730881	0.174158	0.195563	0.440163	0.129597	0.278264	1.42713	0.4892	0.431601	0.470325	0.731465	0.533567	0.338976	0.50613	0.293053	0.301226	0.354155	0.326912	0.144924	0.978505	0.132216	1.09261	0.224821	0.255103
3419_1	0.296895	0.457617	0.294585	2.11307	3.81314	0.23148	0.194079	5.31899	0.221083	1.24188	0.411408	0.356101	0.291697	0.316101	0.788592	1.02354	1.57184	1.28693	0.459928	0.655451	0.265848	0.35148	0.198412	1.09256	2.37516	1.08303	0.236679	0.263827	0.619928	0.176462	0.346282	2.21011	0.823394	0.441444	0.42296	0.834946	0.567509	0.382816	0.556968	0.344982	0.325199	0.411119	0.475668	0.16424	0.837569	0.13955	1.92873	0.272949	0.366374
3419_2	0.288121	0.463549	0.29059	2.14885	3.88063	0.233517	0.191548	5.34926	0.214058	1.21319	0.408365	0.358989	0.286088	0.309904	0.799158	1.00479	1.62271	1.24877	0.471536	0.672524	0.270404	0.35623	0.20912	1.10137	2.42579	1.07755	0.237293	0.265611	0.620244	0.177026	0.329219	2.22974	0.839529	0.441475	0.408365	0.829364	0.582341	0.394714	0.5851	0.332704	0.33038	0.409527	0.48054	0.167774	0.870801	0.137689	1.96299	0.280362	0.382983
3419_3	0.306917	0.468636	0.279474	2.09815	3.48194	0.234668	0.184122	5.09787	0.205405	1.16018	0.401008	0.346822	0.278213	0.310977	0.773033	0.977597	1.57085	1.21101	0.472837	0.659059	0.263232	0.348782	0.200364	1.04397	2.26505	1.0336	0.224587	0.256371	0.605713	0.17012	0.32946	2.15794	0.795856	0.318958	0.407309	0.825399	0.544245	0.366844	0.521003	0.321619	0.300896	0.396948	0.456175	0.164709	0.832532	0.130094	1.81438	0.273358	0.352821
3419_4	0.256428	0.4246	0.282662	1.9451	3.30525	0.238881	0.188673	4.63499	0.211084	1.18589	0.3836	0.344684	0.283356	0.300382	0.700139	0.949444	1.41035	1.16974	0.421647	0.599896	0.278839	0.352328	0.205698	0.977241	1.98732	0.994267	0.218207	0.252259	0.578179	0.178075	0.31706	1.90549	0.77606	0.411918	0.424079	0.757992	0.536831	0.341209	0.557505	0.321577	0.312196	0.379951	0.474635	0.160321	0.879698	0.139764	1.86863	0.259701	0.350322
3419_5	0.31847	0.433204	0.284984	1.94977	3.14364	0.265069	0.191752	4.68911	0.21202	1.17677	0.403772	0.345435	0.279873	0.302785	0.734403	0.927564	1.44836	1.15315	0.470568	0.58583	0.278287	0.355129	0.211139	0.962284	2.03983	0.97092	0.226648	0.263659	0.590412	0.181001	0.320056	1.9473	0.784808	0.409588	0.403595	0.765245	0.562566	0.352661	0.588474	0.323934	0.311421	0.389496	0.440078	0.162713	0.91364	0.142451	1.86929	0.249197	0.347788
3419_6	0.308085	0.402272	0.258192	1.8001	3.00889	0.23728	0.17586	4.40524	0.198584	1.0573	0.36193	0.32274	0.263132	0.279434	0.654701	0.877985	1.35814	1.06554	0.434546	0.574016	0.260827	0.338712	0.185905	0.88029	1.91042	0.910917	0.211428	0.233328	0.553763	0.171414	0.276799	1.82677	0.726659	0.379219	0.38383	0.72386	0.517866	0.323563	0.492178	0.297217	0.284703	0.352873	0.405236	0.15771	0.889989	0.135008	1.81138	0.235117	0.314093
3419_7	0.23414	0.374374	0.269407	1.88523	2.91924	0.246452	0.190317	4.37312	0.213481	1.16924	0.355175	0.35288	0.278798	0.305092	0.691987	0.885643	1.31052	1.12479	0.41298	0.599958	0.275042	0.357262	0.220367	0.916736	1.89691	0.971619	0.214107	0.251252	0.567195	0.190109	0.298623	1.77003	0.70722	0.388982	0.401711	0.739149	0.567613	0.331177	0.543197	0.3101	0.29424	0.352254	0.422788	0.15507	0.875233	0.161334	1.96767	0.264601	0.344168
3419_8	0.218033	0.37682	0.252743	1.81169	2.70796	0.224815	0.185917	4.24676	0.20008	1.10114	0.331139	0.32316	0.252344	0.286854	0.674845	0.831638	1.25673	1.02773	0.413525	0.553361	0.260722	0.351486	0.194095	0.855775	1.78456	0.878516	0.212647	0.250948	0.538999	0.182725	0.272292	1.66786	0.664472	0.370836	0.362258	0.686814	0.53062	0.321564	0.564133	0.289846	0.283463	0.333732	0.400958	0.153977	0.870612	0.155842	1.94557	0.240292	0.343395
3419_9	0.219424	0.38749	0.248002	1.78357	2.83413	0.241607	0.18805	4.20104	0.203038	1.11491	0.343925	0.32534	0.263389	0.294964	0.683054	0.840328	1.28797	1.02718	0.425859	0.576139	0.281575	0.339928	0.18785	0.859512	1.80735	0.890088	0.210032	0.242206	0.551559	0.18725	0.268385	1.65428	0.659872	0.373901	0.365707	0.706435	0.543165	0.310951	0.493605	0.286371	0.281375	0.325739	0.419065	0.160935	0.894122	0.155175	1.97476	0.251228	0.325428
3419_10	0.257297	0.414595	0.308649	1.92324	2.81324	0.275946	0.224595	4.26324	0.234595	1.2073	0.407568	0.373243	0.292432	0.393243	0.753514	0.862432	1.37351	1.10541	0.453784	0.628649	0.326216	0.397297	0.251622	0.893784	1.81216	0.953243	0.253514	0.286486	0.597027	0.220811	0.350541	1.68514	0.728108	0.451622	0.484324	0.815135	0.608108	0.351892	0.640811	0.350541	0.363784	0.417027	0.442162	0.135175	0.844528	0.1561	1.86399	0.23959	0.320778
3419_11	0.267745	0.409186	0.28001	1.86717	2.74008	0.283664	0.220772	4.23956	0.230167	1.27349	0.388309	0.394311	0.300887	0.328027	0.724426	0.842902	1.31159	1.04619	0.466597	0.596816	0.366388	0.429802	0.230428	0.876566	1.7487	0.918058	0.247129	0.271138	0.580898	0.218946	0.331681	1.6618	0.736691	0.428497	0.469729	0.78262	0.602296	0.360386	0.929802	0.333768	0.3262	0.392223	0.432411	0.140458	0.858702	0.164812	1.83309	0.254461	0.337182
3419_12	0.237747	0.383321	0.267983	1.7247	2.46233	0.26335	0.209461	3.93733	0.212875	1.18288	0.354792	0.337723	0.26335	0.319678	0.666179	0.811509	1.20141	0.971958	0.449403	0.559863	0.296757	0.356742	0.211168	0.799561	1.66155	0.853694	0.230919	0.263594	0.545477	0.203365	0.310412	1.49963	0.665691	0.411363	0.42892	0.720068	0.5584	0.315533	0.522312	0.311387	0.296513	0.35723	0.400146	0.138474	0.855721	0.151949	1.79809	0.258499	0.31364
3419_13	0.206037	0.370735	0.317257	1.85367	2.55282	0.341207	0.250328	3.96293	0.262795	1.28478	0.307415	0.41437	0.290026	0.423885	0.681759	0.815945	1.27362	1.03084	0.468832	0.609252	0.356955	0.403215	0.25	0.910105	1.63287	0.889436	0.254265	0.285105	0.588911	0.252953	0.314633	1.59711	0.78084	0.463255	0.456365	0.812664	0.624344	0.345801	0.645013	0.341864	0.35269	0.39731	0.425197	0.131946	0.833537	0.159119	1.91432	0.238678	0.319217
3419_14	0.198478	0.347032	0.283714	1.70107	2.33272	0.273059	0.243227	3.74916	0.256317	1.25662	0.309893	0.390259	0.26484	0.407002	0.684323	0.792998	1.17808	0.974125	0.454795	0.589041	0.317808	0.388737	0.235312	0.85723	1.52664	0.818265	0.243531	0.263623	0.541857	0.228311	0.283105	1.43318	0.700761	0.419482	0.443227	0.801522	0.601218	0.316286	0.663014	0.301674	0.320244	0.339117	0.48554	0.143635	0.865527	0.159237	1.94725	0.231798	0.317484
3419_15	0.196671	0.364057	0.272195	1.72041	2.2053	0.295314	0.252774	3.85203	0.232737	1.31658	0.31381	0.349877	0.300863	0.366215	0.67016	0.811344	1.20284	0.961467	0.462392	0.58508	0.386868	0.401048	0.226264	0.855425	1.53792	0.822441	0.244143	0.266338	0.545623	0.229963	0.29963	1.45253	0.738286	0.424476	0.425709	0.772195	0.598335	0.304871	0.566276	0.301171	0.326449	0.361591	0.432491	0.13592	0.826708	0.154487	1.87122	0.214949	0.29731
3420_1	0.232403	0.395143	0.266725	2.03781	3.83057	0.219314	0.174811	5.18528	0.213496	1.21117	0.337405	0.347586	0.278505	0.280832	0.740547	1.12435	1.60224	1.10646	0.427429	0.593659	0.222077	0.317336	0.179465	1.00742	1.8393	0.920157	0.208261	0.237929	0.617074	0.154305	0.312391	2.0336	0.623618	0.408668	0.408086	0.809773	0.524869	0.32039	0.526178	0.292903	0.289703	0.357184	0.413613	0.173105	1.07591	0.148523	1.8962	0.234662	0.33082
3420_2	0.244818	0.405109	0.26	2.07489	3.65547	0.220584	0.172993	5.1492	0.222628	1.18409	0.339854	0.356058	0.27927	0.281606	0.749635	1.1308	1.56058	1.14248	0.447153	0.58365	0.216934	0.323066	0.175328	0.995182	1.8765	0.94365	0.212555	0.231533	0.621752	0.158394	0.312117	2.03912	0.649051	0.398832	0.422044	0.836496	0.515036	0.326423	0.512409	0.289927	0.291533	0.344672	0.423796	0.172662	1.0808	0.145449	1.82838	0.242102	0.336044
3420_3	0.22544	0.364276	0.247091	1.86658	3.47064	0.214208	0.165765	4.81055	0.194046	1.08309	0.316779	0.330447	0.271177	0.255616	0.72341	1.09486	1.46874	1.07876	0.4318	0.553992	0.209743	0.306225	0.168336	0.92977	1.77104	0.865629	0.196211	0.224493	0.57862	0.151691	0.297429	1.95372	0.579432	0.379838	0.375237	0.767388	0.488363	0.304601	0.489986	0.27659	0.27023	0.312449	0.376319	0.169649	1.10635	0.147459	1.82462	0.223438	0.34932
3420_4	0.248641	0.381298	0.268394	1.97753	3.22055	0.236136	0.195904	4.98405	0.225625	1.2307	0.342878	0.36245	0.28851	0.28996	0.740304	1.09696	1.49583	1.13538	0.438565	0.560529	0.243748	0.357013	0.191917	0.969373	1.6834	0.888547	0.216564	0.247372	0.620696	0.17162	0.329286	1.92588	0.663103	0.420805	0.48224	0.831461	0.552918	0.318956	0.564516	0.312613	0.313701	0.371149	0.436934	0.166429	1.05081	0.14919	1.91199	0.251977	0.32197
3420_5	0.249192	0.397487	0.267684	1.96697	3.26553	0.22675	0.208079	4.89731	0.217056	1.17666	0.347576	0.355835	0.302154	0.286894	0.759246	1.07953	1.48133	1.11239	0.453501	0.560144	0.244883	0.34614	0.19228	0.973788	1.67684	0.884381	0.213465	0.240395	0.618671	0.172711	0.332496	1.88761	0.659964	0.413824	0.456014	0.821724	0.541293	0.31544	0.554758	0.303591	0.298205	0.356732	0.411849	0.165053	1.01758	0.148242	1.85494	0.247071	0.325013
3420_6	0.226575	0.351935	0.239207	1.71218	2.90566	0.216342	0.166453	4.41989	0.188359	1.03534	0.332747	0.3118	0.259994	0.259994	0.644068	0.974576	1.3078	0.993444	0.415894	0.512152	0.255836	0.31276	0.166134	0.855932	1.55101	0.788775	0.194276	0.217461	0.549408	0.155421	0.284138	1.61561	0.57803	0.363447	0.408059	0.729293	0.496642	0.283658	0.50064	0.272945	0.286856	0.321234	0.368084	0.168092	1.06506	0.150467	1.93105	0.237947	0.302229
3420_7	0.29226	0.362989	0.313835	1.86054	2.875	0.235098	0.232874	4.52758	0.225089	1.25334	0.318505	0.392794	0.289813	0.305383	0.710632	0.982206	1.37878	1.11833	0.433496	0.546931	0.300267	0.367883	0.212189	0.872331	1.49377	0.837633	0.22153	0.250445	0.593416	0.184831	0.331406	1.71486	0.605205	0.427269	0.511343	0.821397	0.588746	0.320285	0.5496	0.315836	0.32073	0.36766	0.448621	0.160385	0.983824	0.16486	1.94958	0.245913	0.31165
3420_8	0.21667	0.340332	0.26097	1.76968	2.63384	0.228427	0.182448	4.32878	0.207642	1.1392	0.311988	0.332144	0.264329	0.284275	0.644972	0.905522	1.3101	1.01596	0.420113	0.541465	0.252992	0.341172	0.184967	0.8249	1.43124	0.802855	0.214991	0.230527	0.567919	0.17531	0.34684	1.6055	0.554902	0.416964	0.406467	0.779551	0.549654	0.299601	0.510603	0.314508	0.293093	0.318917	0.410666	0.163476	0.99155	0.157613	1.96206	0.245215	0.318676
3420_9	0.197071	0.356111	0.249136	1.67623	2.64084	0.249339	0.17653	4.13911	0.217409	1.07423	0.285947	0.329266	0.265812	0.276591	0.638194	0.896888	1.26134	0.956274	0.427293	0.515558	0.246899	0.328046	0.174497	0.795607	1.38194	0.776896	0.215782	0.230832	0.53976	0.17287	0.306081	1.53671	0.53915	0.399837	0.391092	0.732764	0.535692	0.288794	0.516168	0.287574	0.298353	0.311369	0.390279	0.15803	1.00513	0.153241	1.95263	0.238071	0.325295
3420_10	0.257348	0.390244	0.337398	2.06035	3.14196	0.300813	0.241401	4.65291	0.305191	1.38493	0.382427	0.390557	0.3399	0.345528	0.770482	1.03627	1.5566	1.25453	0.533771	0.643527	0.324578	0.467167	0.249531	0.964353	1.50063	0.893684	0.262039	0.286116	0.655097	0.216073	0.388368	1.7242	0.69137	0.520951	0.523452	0.881488	0.731082	0.363039	0.693558	0.399625	0.441839	0.450281	0.496248	0.160088	0.851819	0.179934	2.00639	0.263727	0.258214
3420_11	0.264324	0.416904	0.32447	2.07914	3.18234	0.327952	0.245964	4.654	0.285533	1.40741	0.416904	0.392213	0.334283	0.371637	0.794872	1.05286	1.50364	1.2504	0.488129	0.640709	0.333966	0.472301	0.275404	0.96138	1.51915	0.914846	0.27667	0.299145	0.687876	0.213042	0.396961	1.75119	0.681861	0.49636	0.612536	0.891105	0.71415	0.374802	0.628363	0.381766	0.459006	0.439063	0.520734	0.145968	0.897578	0.171295	1.98889	0.270829	0.280826
3420_12	0.273025	0.384501	0.301639	1.88584	2.86826	0.292399	0.236066	4.46766	0.261103	1.35917	0.375261	0.377645	0.317437	0.32608	0.729061	1.01699	1.3845	1.15261	0.467958	0.589568	0.3693	0.413711	0.259314	0.905812	1.43398	0.866766	0.268852	0.282265	0.61073	0.211624	0.379434	1.66528	0.636364	0.480477	0.504918	0.887034	0.656334	0.332042	0.596721	0.355589	0.362444	0.39851	0.465872	0.148189	0.918065	0.165636	1.98123	0.26568	0.286661
3420_13	0.254839	0.370968	0.397491	1.98746	2.97957	0.321147	0.274194	4.50108	0.292473	1.47993	0.369176	0.402509	0.375269	0.358423	0.804301	1.06344	1.48889	1.26165	0.498925	0.62043	0.376703	0.457706	0.273835	0.968817	1.44444	0.885305	0.264516	0.305376	0.650179	0.244803	0.392473	1.66416	0.710036	0.513978	0.519713	0.912186	0.774194	0.395341	0.68853	0.398925	0.41828	0.430824	0.51362	0.134897	0.810688	0.176279	1.9899	0.302379	0.245357
3420_14	0.229536	0.384379	0.335948	1.89393	2.66371	0.285471	0.247613	4.31651	0.273874	1.41371	0.350273	0.392565	0.31105	0.332538	0.728854	1.00887	1.35266	1.19475	0.473738	0.633015	0.325034	0.433151	0.275239	0.941678	1.36187	0.848909	0.259209	0.30116	0.609141	0.230218	0.363915	1.57094	0.682128	0.496589	0.530355	0.893247	0.681105	0.346521	0.630628	0.357435	0.400409	0.377217	0.466235	0.148099	0.840331	0.177851	1.93058	0.181157	0.266777
3420_15	0.230495	0.38974	0.342715	1.98005	2.83862	0.308514	0.255789	4.50695	0.283577	1.55077	0.371215	0.399002	0.327396	0.365159	0.773067	1.06519	1.41539	1.19024	0.486284	0.664767	0.384396	0.451372	0.319558	1.01354	1.46812	0.872462	0.280727	0.369434	0.654435	0.246883	0.372284	1.66085	0.687923	0.498753	0.595654	0.916993	0.704667	0.367296	0.665835	0.36124	0.368009	0.425009	0.462059	0.156291	0.866225	0.180132	1.96159	0.216225	0.291722
3500_1	0.346377	0.572398	0.327984	2.65905	5.34773	0.234045	0.185039	6.94729	0.220343	1.51376	0.431428	0.384644	0.340328	0.317492	1.04283	1.2217	1.94815	1.50858	0.456487	0.765955	0.234292	0.350697	0.197136	1.49525	2.65078	1.19923	0.238613	0.287989	0.762375	0.146772	0.462289	2.71732	0.719664	0.484385	0.513764	1.00765	0.665844	0.441057	0.621652	0.394396	0.366004	0.50574	0.418837	0.187665	0.997804	0.147175	1.87775	0.284727	0.41072
3500_2	0.318166	0.528213	0.291024	2.42156	4.78725	0.205203	0.165672	6.25329	0.198446	1.30307	0.399707	0.35049	0.304539	0.293164	0.915081	1.11567	1.76484	1.26388	0.425611	0.68724	0.212749	0.313774	0.158464	1.32932	2.52303	1.12321	0.21365	0.25825	0.687803	0.12997	0.414236	2.50614	0.654466	0.442167	0.465931	0.88287	0.589143	0.385742	0.560987	0.34621	0.322334	0.449375	0.369186	0.189094	1.03469	0.150077	1.82103	0.29223	0.45762
3500_3	0.325509	0.559084	0.291796	2.45933	4.81141	0.216546	0.167184	6.30687	0.201358	1.25083	0.395121	0.362674	0.304798	0.303072	0.905074	1.17443	1.80635	1.25808	0.452767	0.710965	0.217121	0.323093	0.172822	1.38833	2.57577	1.13002	0.218042	0.259119	0.71039	0.137614	0.422621	2.51835	0.695777	0.450351	0.445979	0.909216	0.586124	0.386032	0.628581	0.344379	0.321022	0.455989	0.385686	0.191279	1.06186	0.145399	1.81347	0.275615	0.491439
3500_4	0.314044	0.503142	0.324419	2.36899	4.28979	0.22534	0.182084	6.02733	0.206781	1.46222	0.392518	0.363875	0.309367	0.298407	0.912904	1.05743	1.69282	1.45828	0.431828	0.677481	0.234108	0.344001	0.178869	1.24244	2.21964	1.08417	0.22154	0.255151	0.678504	0.14292	0.42686	2.29315	0.628233	0.454041	0.501973	0.887622	0.646208	0.400555	0.599152	0.36709	0.34517	0.473915	0.404501	0.174117	1.00829	0.149506	1.83618	0.288716	0.364892
3500_5	0.289416	0.480017	0.285832	2.19956	4.06629	0.206312	0.173512	5.77302	0.192668	1.23773	0.389609	0.36618	0.289967	0.273291	0.818357	0.978776	1.57029	1.25772	0.437155	0.623346	0.243109	0.320011	0.186191	1.15339	2.11535	1.00317	0.208931	0.241042	0.628997	0.134372	0.391262	2.18633	0.595369	0.439223	0.456036	0.819873	0.587927	0.375	0.560915	0.329934	0.321803	0.435226	0.350882	0.166131	1.02315	0.148133	1.72816	0.287646	0.394203
3500_6	0.299141	0.492653	0.275021	2.22013	3.92334	0.210147	0.171334	5.79997	0.187552	1.17133	0.372332	0.338647	0.285833	0.280704	0.84433	1.01164	1.59149	1.19753	0.433324	0.646382	0.204879	0.312725	0.175076	1.15789	2.16371	1.01663	0.213058	0.249515	0.646798	0.138342	0.394649	2.2003	0.600499	0.433601	0.444691	0.813141	0.580122	0.365401	0.675353	0.350014	0.315359	0.431106	0.336706	0.176268	1.0583	0.149879	1.72715	0.278976	0.416006
3500_7	0.291163	0.478631	0.316704	2.28878	3.90771	0.222033	0.188149	5.74817	0.20109	1.52511	0.385663	0.348714	0.308871	0.291503	0.815937	0.959476	1.59135	1.42159	0.420739	0.616891	0.22033	0.340541	0.198536	1.126	2.03882	1.01175	0.22629	0.25813	0.650264	0.146092	0.409161	2.05755	0.613996	0.460753	0.50928	0.848289	0.638345	0.426358	0.593223	0.370679	0.337987	0.476928	0.41495	0.154719	0.910472	0.147451	1.80927	0.291928	0.320009
3500_8	0.280447	0.457781	0.263368	2.07885	3.51668	0.211652	0.171588	5.30646	0.184996	1.22698	0.349242	0.332003	0.276616	0.268955	0.778292	0.910136	1.46177	1.16728	0.402075	0.583879	0.211812	0.319393	0.181963	1.02602	1.93488	0.943496	0.207662	0.229848	0.600319	0.136313	0.383081	1.92865	0.571109	0.436073	0.461453	0.790583	0.595052	0.36648	0.567438	0.326417	0.331684	0.421548	0.346688	0.156937	0.913718	0.148231	1.75712	0.279161	0.358411
3500_9	0.273096	0.471667	0.265628	2.11447	3.71521	0.213509	0.180062	5.51632	0.182172	1.20036	0.357363	0.334632	0.279104	0.274558	0.804676	0.936516	1.52103	1.16383	0.416788	0.576717	0.220003	0.326514	0.182822	1.03052	2.02809	0.951128	0.208962	0.239487	0.619419	0.143855	0.393083	1.96266	0.57347	0.435136	0.445202	0.783082	0.59133	0.359961	0.737782	0.330573	0.318883	0.426855	0.338367	0.16159	0.967161	0.148794	1.67535	0.296456	0.353414
3500_10	0.280755	0.441501	0.276942	2.03091	3.30785	0.218543	0.195866	5.14871	0.179811	1.38952	0.380494	0.366847	0.292796	0.281156	0.770821	0.834236	1.40759	1.36464	0.403773	0.567931	0.233996	0.373068	0.211118	0.973309	1.75336	0.908288	0.22055	0.2352	0.593016	0.146297	0.391331	1.73831	0.547863	0.454746	0.513947	0.809753	0.657235	0.386715	0.595023	0.359021	0.339554	0.457957	0.416616	0.158056	0.840139	0.154306	1.82653	0.31875	0.298472
3500_11	0.272919	0.426544	0.263713	1.95819	3.09474	0.212697	0.178174	4.78251	0.179325	1.20292	0.370924	0.321442	0.26122	0.270042	0.730725	0.815497	1.33774	1.15305	0.387418	0.529536	0.20982	0.349252	0.227081	0.943805	1.65976	0.890679	0.20445	0.243575	0.569237	0.139816	0.379363	1.67606	0.522056	0.427119	0.488493	0.737821	0.606252	0.363061	0.574223	0.348677	0.335059	0.418297	0.358074	0.153123	0.895158	0.155228	1.8073	0.302596	0.339228
3500_12	0.258343	0.425384	0.258155	1.88864	2.98988	0.202662	0.17604	4.79434	0.171354	1.13423	0.343457	0.310086	0.258343	0.267154	0.72141	0.809899	1.30277	1.05812	0.391451	0.522872	0.214661	0.315711	0.177915	0.89745	1.66573	0.873453	0.20285	0.226472	0.553243	0.143795	0.368391	1.65223	0.504874	0.413761	0.454068	0.717473	0.578365	0.331834	0.548556	0.318898	0.319273	0.418823	0.336708	0.153135	0.909854	0.151856	1.7024	0.299588	0.352908
3500_13	0.268021	0.429608	0.320755	1.96178	2.99637	0.240203	0.198355	4.69352	0.19134	1.3389	0.349782	0.330189	0.298016	0.287615	0.747702	0.772859	1.30189	1.29874	0.408079	0.597484	0.258587	0.364054	0.204644	0.932027	1.55467	0.871311	0.223512	0.253991	0.56507	0.160135	0.406386	1.60668	0.532172	0.479197	0.599419	0.858491	0.699565	0.373004	0.615627	0.369618	0.381229	0.484035	0.411708	0.151304	0.767238	0.155234	1.74509	0.327974	0.302608
3500_14	0.25647	0.400878	0.280268	1.87847	2.84265	0.220425	0.19085	4.5476	0.184612	1.20148	0.347736	0.360213	0.27195	0.281423	0.715111	0.751848	1.25277	1.13909	0.385628	0.572551	0.237985	0.337569	0.216959	0.852588	1.48983	0.829945	0.205869	0.253004	0.541128	0.14695	0.382394	1.56238	0.515481	0.447089	0.523567	0.77195	0.624538	0.340111	0.575555	0.337569	0.35097	0.479205	0.340111	0.137191	0.812511	0.15558	1.75825	0.297638	0.31188
3500_15	0.254682	0.42486	0.280899	1.875	2.76966	0.236657	0.195225	4.55899	0.187266	1.22261	0.341994	0.323268	0.284878	0.281133	0.726358	0.783942	1.29939	1.09246	0.415964	0.559223	0.25117	0.34176	0.234316	0.88764	1.55501	0.851592	0.212079	0.252107	0.542135	0.157069	0.384129	1.58216	0.507725	0.45014	0.505384	0.787453	0.638109	0.32397	0.648642	0.326311	0.343165	0.439607	0.367743	0.147898	0.843876	0.152102	1.65302	0.303656	0.323218
3503_1	0.300871	0.455792	0.290876	2.39736	5.07099	0.214121	0.1653	5.53434	0.186058	1.60853	0.378908	0.324449	0.304203	0.246156	0.881215	1.04203	1.84457	1.38262	0.353793	0.682727	0.244874	0.342645	0.157996	1.21143	2.1958	1.06304	0.2204	0.239621	0.609687	0.13019	0.355074	2.37506	0.473347	0.455023	0.481804	0.885443	0.699897	0.483598	0.631343	0.38775	0.39326	0.483342	0.505894	0.200473	1.06101	0.152109	1.74769	0.272045	0.213119
3503_2	0.30676	0.463237	0.309184	2.52235	5.09399	0.226501	0.172502	5.72529	0.194991	1.50256	0.381228	0.326017	0.322111	0.271209	0.93442	1.07218	1.88204	1.36211	0.379343	0.70509	0.248721	0.344869	0.141395	1.25101	2.29962	1.12699	0.225828	0.241314	0.63143	0.130083	0.363453	2.49583	0.493267	0.469432	0.515351	0.959467	0.663345	0.464315	0.630218	0.399946	0.389981	0.483975	0.519795	0.186331	0.93915	0.155941	1.67453	0.257895	0.246831
3503_3	0.296816	0.439261	0.288298	2.41515	4.75586	0.206657	0.162757	5.71	0.19447	1.36823	0.383305	0.325383	0.313196	0.259206	0.888481	1.05727	1.80422	1.27624	0.36889	0.697287	0.233259	0.341502	0.15686	1.25056	2.25842	1.11545	0.217534	0.239811	0.620888	0.123968	0.353427	2.44673	0.478181	0.465208	0.487354	0.903682	0.585638	0.436509	0.583017	0.382912	0.406238	0.454986	0.480016	0.182456	0.946337	0.145821	1.66822	0.267458	0.304093
3503_4	0.316411	0.44241	0.311252	2.36701	4.68908	0.218542	0.176931	5.26381	0.198069	1.62583	0.382324	0.329394	0.321571	0.248502	0.856858	1.00849	1.7728	1.45706	0.366678	0.663615	0.25233	0.378495	0.160286	1.11019	1.98985	1.03462	0.228695	0.241012	0.611851	0.13532	0.360353	2.17194	0.487017	0.488349	0.538282	0.853362	0.760652	0.465379	0.647969	0.426265	0.418775	0.502497	0.546771	0.194184	1.04513	0.154937	1.68049	0.260012	0.197574
3503_5	0.28123	0.400973	0.284369	2.21061	4.07643	0.206215	0.161017	4.90427	0.188795	1.34761	0.351538	0.312461	0.289548	0.242624	0.797866	0.938952	1.61268	1.28547	0.347615	0.599027	0.230226	0.330665	0.152072	1.09306	1.88606	0.990584	0.206999	0.221908	0.567954	0.125706	0.331607	2.05399	0.454331	0.453547	0.509887	0.798493	0.632925	0.418864	0.59322	0.389517	0.376491	0.478814	0.485562	0.174839	0.943419	0.147367	1.64104	0.286091	0.236514
3503_6	0.279877	0.410368	0.279554	2.23821	4.06008	0.20365	0.186208	5.08285	0.19186	1.3188	0.359335	0.315084	0.294897	0.252261	0.830749	0.956718	1.66053	1.28941	0.365795	0.622416	0.24031	0.359496	0.154877	1.08075	1.93217	1.01793	0.213501	0.227229	0.580588	0.128068	0.342054	2.12629	0.455103	0.470607	0.498062	0.810562	0.611596	0.409399	0.586402	0.381621	0.372901	0.438146	0.465439	0.170391	0.908237	0.148956	1.58816	0.254128	0.262702
3503_7	0.283125	0.402572	0.267342	2.12217	3.81255	0.225253	0.176734	4.5226	0.183944	1.47311	0.350546	0.307288	0.302221	0.241621	0.769486	0.85756	1.52377	1.36574	0.351715	0.608535	0.24961	0.363211	0.164653	0.942128	1.69661	0.920499	0.216485	0.216875	0.530008	0.136594	0.340803	1.79111	0.446025	0.477397	0.52689	0.801637	0.760327	0.429267	0.68901	0.410756	0.400624	0.501754	0.537607	0.178127	1.00012	0.151662	1.60314	0.267311	0.191662
3503_8	0.272907	0.390857	0.281417	2.11973	3.58342	0.202058	0.178508	4.55709	0.18306	1.3871	0.346131	0.297645	0.291906	0.253513	0.803879	0.866416	1.5092	1.26875	0.356026	0.603602	0.248565	0.352662	0.156343	0.988324	1.68276	0.922422	0.212943	0.227192	0.528003	0.140115	0.367109	1.83376	0.454977	0.478132	0.533347	0.812784	0.671482	0.435385	0.622205	0.392242	0.399763	0.476351	0.507619	0.1609	0.8646	0.139231	1.53669	0.25428	0.21202
3503_9	0.248883	0.39421	0.315329	2.05149	3.63435	0.215271	0.166116	4.4457	0.179328	1.22887	0.35477	0.301729	0.279192	0.244609	0.782203	0.854673	1.44997	1.20478	0.35749	0.564406	0.244803	0.338838	0.16495	0.946182	1.65164	0.90849	0.197979	0.229454	0.526715	0.131922	0.340198	1.80474	0.429765	0.474451	0.527686	0.819701	0.632019	0.404896	0.586361	0.37381	0.391102	0.444337	0.47756	0.156096	0.812733	0.141413	1.49525	0.25009	0.242628
3503_10	0.262235	0.3534	0.312906	1.90515	3.22889	0.229104	0.162408	3.89822	0.179515	1.37527	0.319402	0.283023	0.279342	0.225422	0.68861	0.780424	1.36661	1.25271	0.339974	0.483543	0.291468	0.34647	0.185795	0.860979	1.43893	0.807492	0.204201	0.214379	0.485058	0.131226	0.313123	1.55955	0.407319	0.467518	0.534647	0.777393	0.77003	0.458207	0.617583	0.399307	0.404288	0.487657	0.520139	0.185691	0.947653	0.151042	1.52752	0.273736	0.154942
3503_11	0.265671	0.377461	0.297579	1.99185	3.23671	0.20095	0.178773	4.14641	0.181942	1.31342	0.333333	0.293053	0.283548	0.247567	0.744965	0.79905	1.39194	1.25096	0.35551	0.565513	0.254809	0.342838	0.194388	0.973071	1.49989	0.867843	0.237837	0.216339	0.502376	0.138719	0.33107	1.63725	0.446029	0.510296	0.600815	0.810364	0.697669	0.467979	0.597873	0.398959	0.412763	0.475447	0.529079	0.155556	0.818815	0.140444	1.46711	0.264889	0.204
3503_12	0.246713	0.352574	0.267662	1.94495	3.08469	0.228883	0.17027	3.95944	0.196791	1.2407	0.315133	0.299086	0.272565	0.239358	0.751059	0.787609	1.33318	1.15199	0.36082	0.533541	0.248496	0.334968	0.17339	0.887453	1.46601	0.833965	0.205037	0.216849	0.518832	0.13528	0.330733	1.63116	0.41988	0.485625	0.52641	0.805215	0.634054	0.413417	0.601961	0.375975	0.386895	0.452864	0.497214	0.148667	0.750037	0.144049	1.43498	0.258603	0.228363
3503_13	0.290638	0.333142	0.268237	1.8386	2.61344	0.19328	0.180069	3.24584	0.184951	1.33257	0.303848	0.270247	0.261631	0.242389	0.644744	0.74842	1.2085	1.1413	0.338311	0.512349	0.249856	0.384549	0.170592	0.782883	1.20936	0.724584	0.211947	0.215393	0.403504	0.140149	0.317346	1.27053	0.396037	0.518667	0.585583	0.800402	0.851235	0.431074	0.651924	0.424182	0.443423	0.53676	0.557151	0.173803	0.886337	0.149085	1.39179	0.252044	0.130206
3503_14	0.217463	0.305052	0.316859	1.64195	2.39649	0.195222	0.170236	3.00961	0.169412	1.23421	0.319055	0.289676	0.285008	0.236134	0.613399	0.689456	1.1274	1.03103	0.331411	0.489841	0.232565	0.357221	0.171334	0.809995	1.1318	0.726524	0.186985	0.200988	0.388523	0.132894	0.321252	1.23861	0.397858	0.499451	0.626853	0.815486	0.709775	0.428062	0.614498	0.390994	0.438221	0.541461	0.52581	0.149892	0.774377	0.148519	1.37296	0.246616	0.18403
3503_15	0.237591	0.33868	0.332022	1.8296	2.69219	0.20914	0.175847	3.40012	0.182506	1.33232	0.295097	0.289346	0.269673	0.253027	0.693705	0.744249	1.18977	1.06053	0.350484	0.577785	0.251513	0.336562	0.177058	0.808111	1.24909	0.784201	0.20914	0.252119	0.414649	0.151634	0.358354	1.37409	0.430387	0.578692	0.630751	0.895581	0.738801	0.467918	0.715799	0.411925	0.437954	0.501211	0.536925	0.136527	0.72016	0.144511	1.38862	0.238124	0.209182
362_1	0.380145	0.60263	0.305588	2.23143	3.65089	0.223011	0.161078	4.48245	0.199474	1.25759	0.385799	0.296121	0.283892	0.249047	0.840631	0.738856	1.63024	1.15345	0.403813	0.74622	0.274425	0.332413	0.147666	1.18961	2.62564	1.28442	0.218409	0.268639	0.62998	0.136621	0.429191	2.24865	0.633399	0.487048	0.483629	0.872584	0.595529	0.390927	0.548849	0.319921	0.297962	0.44142	0.373176	0.165613	1.07152	0.120061	1.49497	0.237414	0.295535
362_2	0.371998	0.597822	0.299698	2.21415	3.71119	0.197743	0.160084	4.50308	0.188558	1.28579	0.376591	0.291563	0.280934	0.237502	0.832043	0.72169	1.59375	1.16153	0.42396	0.726414	0.267419	0.329616	0.144338	1.20732	2.57	1.2379	0.217688	0.261908	0.621572	0.136859	0.424091	2.22071	0.673009	0.483926	0.489437	0.917334	0.588374	0.397323	0.539037	0.338407	0.300879	0.438263	0.37751	0.169899	1.0668	0.120213	1.45111	0.24567	0.295563
362_3	0.356944	0.582108	0.296756	2.15788	3.60644	0.196401	0.157121	4.44691	0.176508	1.29777	0.364546	0.282438	0.272301	0.233021	0.799544	0.688292	1.56107	1.11189	0.384313	0.677522	0.258109	0.327927	0.142803	1.1632	2.5427	1.19982	0.210086	0.280284	0.604916	0.130132	0.419285	2.14027	0.620502	0.465408	0.456792	0.866447	0.580335	0.386087	0.524582	0.310314	0.290421	0.427522	0.347821	0.165853	1.10042	0.118152	1.41254	0.233349	0.299127
362_4	0.353026	0.558196	0.286402	2.10403	3.18655	0.218013	0.168085	4.09103	0.178841	1.22877	0.361856	0.285921	0.273078	0.234869	0.780382	0.658372	1.47407	1.04543	0.395248	0.668647	0.302135	0.337614	0.154118	1.03965	2.25269	1.18285	0.217049	0.25012	0.604752	0.138867	0.422379	1.99262	0.568149	0.496388	0.507144	0.819554	0.599775	0.384974	0.536202	0.31562	0.30053	0.429764	0.399101	0.148957	0.991063	0.115103	1.3686	0.233637	0.269929
362_5	0.353194	0.551537	0.289151	2.09065	3.31862	0.194998	0.161861	4.05751	0.183368	1.19309	0.358929	0.275131	0.26844	0.234348	0.774892	0.652382	1.48303	1.02342	0.385216	0.653816	0.26398	0.332324	0.166799	1.00526	2.28501	1.1762	0.209495	0.240879	0.573841	0.133822	0.413414	1.9436	0.619086	0.490999	0.519516	0.802453	0.588816	0.377728	0.537199	0.317508	0.298232	0.427593	0.391907	0.145038	1.02423	0.115036	1.35097	0.233978	0.260075
362_6	0.337189	0.542442	0.280288	2.03799	3.18399	0.210098	0.156323	4.05112	0.172894	1.22495	0.347507	0.274347	0.264186	0.232922	0.728935	0.625762	1.42817	1.03502	0.377677	0.649836	0.296702	0.327966	0.149132	0.999687	2.23073	1.16367	0.206972	0.237455	0.577615	0.134907	0.405034	1.93403	0.566672	0.480381	0.480694	0.785993	0.587932	0.367516	0.549476	0.307801	0.312803	0.420979	0.369392	0.147064	1.05151	0.121619	1.33238	0.240747	0.266904
362_7	0.336896	0.508494	0.276961	1.96621	3.00802	0.220844	0.166826	3.63295	0.163199	1.25196	0.342623	0.273525	0.260737	0.233251	0.718649	0.598588	1.33861	0.955717	0.412865	0.642298	0.264363	0.330216	0.173888	0.908379	1.97881	1.06528	0.209391	0.244131	0.521283	0.147929	0.396259	1.71025	0.521283	0.48368	0.502004	0.754724	0.588853	0.362856	0.511548	0.307311	0.299294	0.417064	0.393968	0.133601	0.906422	0.116972	1.26938	0.227179	0.244151
362_8	0.321071	0.504622	0.26561	1.89719	2.89474	0.200151	0.166006	3.58649	0.167893	1.16148	0.342954	0.267119	0.257876	0.230334	0.704961	0.587059	1.33069	0.95416	0.372571	0.653839	0.262403	0.322581	0.149594	0.878325	1.94492	1.07357	0.207697	0.232032	0.521222	0.141671	0.391058	1.69044	0.520468	0.482928	0.540464	0.747595	0.579702	0.368044	0.521977	0.309187	0.305414	0.419921	0.405961	0.133762	0.896439	0.117534	1.25761	0.229547	0.243746
362_9	0.342356	0.53223	0.276144	1.96748	3.08335	0.219279	0.172152	3.80604	0.173515	1.19708	0.35073	0.274197	0.269523	0.234275	0.736514	0.606816	1.36397	0.992405	0.380136	0.663486	0.271665	0.33554	0.161441	0.906913	1.99007	1.10458	0.209348	0.245375	0.568452	0.144304	0.413242	1.75073	0.552483	0.525609	0.524635	0.778189	0.613242	0.375463	0.56962	0.319182	0.320935	0.43038	0.414995	0.14271	0.946156	0.119667	1.28143	0.226899	0.227013
362_10	0.346939	0.510951	0.290692	1.9333	2.78372	0.234694	0.183176	3.42633	0.174963	1.48109	0.355152	0.290692	0.268044	0.254107	0.714037	0.599552	1.33076	0.941015	0.414136	0.658039	0.27775	0.352414	0.163763	0.907417	1.84296	1.03932	0.223245	0.245645	0.533848	0.161772	0.41115	1.65231	0.552514	0.555002	0.603534	0.822051	0.667745	0.407417	0.579393	0.340966	0.348183	0.469388	0.473868	0.13084	0.864954	0.119273	1.20475	0.22788	0.250714
362_11	0.345346	0.484487	0.274702	1.87685	2.68186	0.197375	0.183771	3.29332	0.172792	1.1778	0.368496	0.282578	0.263246	0.242005	0.688783	0.56778	1.26253	0.899761	0.386635	0.600955	0.277804	0.334129	0.159427	0.834845	1.76492	1.02029	0.218138	0.234606	0.503341	0.157518	0.40358	1.55609	0.542482	0.521718	0.600239	0.778759	0.625537	0.39642	0.557279	0.3358	0.341527	0.455131	0.471838	0.131278	0.83304	0.119383	1.16006	0.23304	0.229369
362_12	0.311823	0.477068	0.249597	1.81516	2.52915	0.196359	0.194054	3.28647	0.180226	1.24015	0.320811	0.264577	0.247292	0.23162	0.684029	0.540678	1.2307	0.885227	0.359069	0.602904	0.259737	0.33487	0.161558	0.805255	1.68357	0.968426	0.209495	0.277022	0.499424	0.143351	0.391334	1.55174	0.509795	0.537221	0.55174	0.777138	0.613736	0.389952	0.537912	0.316432	0.324729	0.442498	0.44849	0.134277	0.871895	0.119825	1.18019	0.233178	0.242511
362_13	0.321613	0.494194	0.303226	1.91677	2.63387	0.227419	0.197742	3.15548	0.189677	2.1929	0.364516	0.303871	0.285161	0.272581	0.742258	0.59871	1.27226	0.872903	0.40871	0.651935	0.302581	0.357097	0.186774	0.829355	1.66129	0.990645	0.233226	0.254839	0.516774	0.173871	0.429355	1.50871	0.543226	0.603871	0.721935	0.904194	0.733226	0.468065	0.693871	0.379677	0.403548	0.530645	0.549355	0.118491	0.818101	0.125399	1.1022	0.219447	0.226355
362_14	0.317186	0.480407	0.28448	1.83925	2.54582	0.211663	0.183894	2.93243	0.175563	1.29836	0.342487	0.279852	0.270904	0.248997	0.696699	0.55631	1.23388	0.82166	0.405122	0.684048	0.291885	0.350818	0.177106	0.77291	1.56341	0.959272	0.213514	0.238815	0.468683	0.178031	0.410059	1.43258	0.527615	0.60722	0.705338	0.873496	0.690836	0.440296	0.608146	0.378278	0.394014	0.496452	0.534094	0.120908	0.802529	0.121601	1.09094	0.207518	0.218257
362_15	0.295302	0.451999	0.278669	1.70849	2.34141	0.210388	0.181792	2.83397	0.168077	1.12256	0.329734	0.269624	0.259411	0.23344	0.687774	0.521739	1.15115	0.8007	0.39218	0.588853	0.266997	0.33382	0.163116	0.731835	1.49431	0.888824	0.201634	0.227604	0.449664	0.156113	0.390137	1.46601	0.49752	0.561132	0.641085	0.821418	0.64342	0.416691	0.565801	0.349869	0.374964	0.485848	0.503064	0.132627	0.843683	0.1285	1.11665	0.216619	0.229361
364_1	0.286789	0.497917	0.337858	2.58944	4.28383	0.271469	0.191641	5.17995	0.237065	1.3013	0.35506	0.337051	0.305335	0.28894	0.883887	0.94826	1.77409	1.24069	0.470367	0.768311	0.272275	0.386104	0.182771	1.38449	2.91036	1.24311	0.247413	0.295122	0.747077	0.188012	0.371052	2.67007	0.693724	0.464857	0.439188	0.845048	0.551404	0.396586	0.572772	0.323478	0.292703	0.402096	0.462169	0.184323	0.981323	0.135257	1.93348	0.282609	0.354715
364_2	0.290815	0.513083	0.337149	2.5864	4.21464	0.258926	0.194603	5.31862	0.249114	1.25702	0.370264	0.343827	0.313301	0.295993	0.903243	0.938539	1.8505	1.21791	0.458572	0.744481	0.275416	0.378305	0.186699	1.40174	2.95012	1.26765	0.253748	0.301717	0.755519	0.183292	0.368629	2.6837	0.711638	0.470155	0.441128	0.899564	0.55015	0.395884	0.572227	0.326792	0.293268	0.416053	0.447942	0.182729	0.970625	0.128296	1.87062	0.271164	0.352352
364_3	0.376922	0.565236	0.371797	2.81432	4.57373	0.277639	0.212476	5.75589	0.272075	1.3614	0.414409	0.377508	0.336653	0.312052	0.997657	1.02153	2.01054	1.34105	0.479133	0.819739	0.303265	0.400059	0.196808	1.43769	3.11583	1.34749	0.280422	0.329038	0.804803	0.199883	0.407673	2.90335	0.780349	0.506223	0.477522	0.97042	0.592327	0.420706	0.610338	0.360961	0.322888	0.44355	0.472251	0.17186	0.978048	0.12	1.81179	0.275359	0.318453
364_4	0.285644	0.464603	0.319888	2.47942	3.92822	0.254857	0.193447	4.88953	0.228186	1.30359	0.369608	0.327461	0.300461	0.292558	0.835199	0.870102	1.70612	1.23049	0.458182	0.714521	0.293546	0.369608	0.182746	1.19361	2.6378	1.18769	0.239381	0.286961	0.711064	0.18785	0.349687	2.39776	0.666118	0.444682	0.426078	0.777906	0.557129	0.369114	0.548568	0.316925	0.284821	0.375864	0.444682	0.180708	0.984445	0.144274	1.77826	0.274455	0.321119
364_5	0.296604	0.499321	0.331919	2.54958	4.0073	0.268421	0.194228	4.99711	0.239389	1.26078	0.352971	0.342275	0.305603	0.328693	0.86961	0.905603	1.72699	1.22581	0.487606	0.724278	0.285569	0.393718	0.191002	1.21749	2.64041	1.24567	0.251783	0.291002	0.741426	0.198472	0.362479	2.42649	0.683701	0.458234	0.422071	0.824958	0.562479	0.374703	0.562139	0.328862	0.295416	0.410526	0.441087	0.181696	0.972948	0.137023	1.74959	0.268138	0.328151
364_6	0.290687	0.525358	0.345114	2.62538	4.2041	0.273193	0.224598	5.31755	0.262767	1.32338	0.38452	0.35766	0.323202	0.313483	0.924368	0.925075	1.84591	1.27867	0.488249	0.775402	0.305354	0.412264	0.189786	1.2094	2.70808	1.29935	0.259763	0.30076	0.773988	0.20516	0.362962	2.53949	0.700654	0.472345	0.441067	0.852094	0.579431	0.392472	0.564234	0.343877	0.304294	0.405019	0.453967	0.174675	0.982686	0.134822	1.72687	0.273947	0.306833
364_7	0.306939	0.437591	0.302771	2.37466	3.59575	0.27339	0.188998	4.61159	0.227964	1.30861	0.304855	0.328193	0.291311	0.297145	0.81517	0.77787	1.57262	1.19483	0.486351	0.686393	0.298812	0.383205	0.199208	1.06585	2.33861	1.1367	0.252136	0.26568	0.707647	0.204418	0.317566	2.13294	0.624297	0.434257	0.412169	0.763284	0.578662	0.345697	0.53782	0.309439	0.27339	0.348614	0.490936	0.17171	0.96609	0.15077	1.7806	0.268576	0.31451
364_8	0.275714	0.450719	0.309427	2.42624	3.80653	0.272922	0.203135	4.76594	0.241142	1.31179	0.303414	0.347649	0.315869	0.315439	0.846897	0.817264	1.64119	1.16878	0.440627	0.712691	0.300837	0.397466	0.197337	1.08568	2.37964	1.1793	0.258106	0.283874	0.719132	0.209792	0.32682	2.20464	0.640326	0.467039	0.397037	0.796435	0.579128	0.365686	0.537256	0.318016	0.296543	0.362465	0.438265	0.17172	0.988443	0.145207	1.80517	0.272196	0.318559
364_9	0.238964	0.433575	0.30342	2.36953	3.35523	0.264456	0.183212	4.59668	0.237098	1.3057	0.313782	0.334093	0.28829	0.300725	0.819275	0.771813	1.52912	1.12995	0.434404	0.667358	0.286425	0.409534	0.193161	1.03192	2.32062	1.11503	0.268394	0.276477	0.693057	0.198964	0.308187	2.14259	0.581554	0.446218	0.39772	0.745078	0.54943	0.346943	0.531606	0.306528	0.271295	0.353161	0.422798	0.161914	1.00746	0.143523	1.73094	0.279451	0.305437
364_10	0.249807	0.471513	0.310131	2.34545	3.30343	0.320959	0.216808	4.51276	0.237948	1.33875	0.295437	0.338747	0.302398	0.326373	0.840165	0.787574	1.56845	1.19129	0.47306	0.729827	0.318381	0.415055	0.195669	1.03506	2.23821	1.14205	0.262439	0.336169	0.722867	0.226347	0.367363	2.07992	0.688064	0.486208	0.443929	0.826759	0.605826	0.360918	0.569477	0.344676	0.322506	0.36891	0.477443	0.150552	0.908667	0.152452	1.73291	0.257597	0.303522
364_11	0.264481	0.466667	0.363934	2.55191	3.7	0.295902	0.23306	4.75273	0.263661	1.4776	0.356011	0.372678	0.337978	0.354918	0.896995	0.818306	1.6623	1.23251	0.468852	0.744262	0.335246	0.422951	0.200546	1.08251	2.41995	1.23962	0.273497	0.311202	0.759563	0.243169	0.369945	2.20219	0.642896	0.484153	0.471858	0.854372	0.642077	0.377596	0.605464	0.337158	0.315301	0.390437	0.485792	0.153568	0.896647	0.148581	1.70696	0.259673	0.306449
364_12	0.273983	0.434894	0.317728	2.38552	3.22026	0.27782	0.243796	4.52111	0.244564	1.70837	0.305961	0.379893	0.298286	0.368636	0.822717	0.793809	1.55283	1.14607	0.495523	0.73011	0.305193	0.434638	0.196726	1.01356	2.19877	1.16245	0.260936	0.293425	0.717575	0.226912	0.332054	2.16424	0.59606	0.492709	0.432591	0.793809	0.595549	0.353799	0.540547	0.355845	0.302891	0.362497	0.444615	0.151407	0.942862	0.147508	1.68413	0.284334	0.295015
364_13	0.201141	0.409487	0.268688	2.25818	3.08496	0.287001	0.17082	4.36446	0.248274	1.43831	0.255179	0.315221	0.269589	0.318823	0.802762	0.746623	1.52026	1.15371	0.448514	0.735215	0.339237	0.415191	0.169919	1.01351	2.21015	1.13119	0.255179	0.261483	0.719304	0.244071	0.293906	1.93936	0.673672	0.435905	0.419694	0.750225	0.626539	0.352147	0.551786	0.31372	0.275893	0.332933	0.478535	0.15155	0.988605	0.164084	1.81541	0.262306	0.320875
364_14	0.209583	0.420929	0.258377	2.27954	3.0147	0.26749	0.167842	4.34509	0.278366	1.58083	0.25779	0.331864	0.266608	0.303645	0.761317	0.754262	1.43004	1.1214	0.480012	0.782187	0.308936	0.397707	0.15726	0.970312	2.12493	1.10024	0.249853	0.25338	0.699001	0.234862	0.320694	1.91799	0.685479	0.45826	0.424456	0.749265	0.617872	0.336567	0.54027	0.300999	0.26455	0.337155	0.447972	0.146453	0.970059	0.159471	1.75461	0.257757	0.30397
364_15	0.326588	0.475576	0.331821	2.73238	3.69051	0.327983	0.205164	5.25017	0.300419	3.53978	0.329379	0.39986	0.318562	0.35799	0.918702	0.902652	1.76204	1.32066	0.523726	0.889742	0.400558	0.47418	0.193999	1.17167	2.49442	1.31507	0.301117	0.293789	0.833217	0.280181	0.333217	2.29309	0.779833	0.521284	0.468597	0.892533	0.714236	0.404745	0.62596	0.361828	0.373343	0.43231	0.5321	0.147598	0.971616	0.152183	1.74127	0.253275	0.308297
365_1	0.295471	0.533555	0.337207	2.5083	4.51779	0.228006	0.183424	4.7465	0.211762	1.26939	0.371591	0.363173	0.319777	0.328788	0.916647	0.982571	1.85179	1.27377	0.44783	0.77899	0.24093	0.344439	0.158406	1.5051	3.18734	1.27555	0.247095	0.301992	0.730496	0.156272	0.359497	2.4751	0.737017	0.474508	0.438226	0.912853	0.550273	0.391866	0.585724	0.33365	0.301873	0.378468	0.361869	0.214803	1.26383	0.135031	1.66581	0.297488	0.37577
365_2	0.309432	0.539782	0.3474	2.54486	4.58658	0.237969	0.184401	4.77086	0.225514	1.35611	0.376784	0.370375	0.323096	0.302056	0.970375	0.998791	1.82092	1.3104	0.44607	0.774728	0.246917	0.358162	0.171342	1.50399	3.23881	1.25308	0.243894	0.309553	0.761669	0.16179	0.357316	2.5659	0.747521	0.465417	0.459976	0.883676	0.550786	0.397461	0.560943	0.339903	0.307618	0.41451	0.362636	0.216005	1.28817	0.135568	1.61546	0.290219	0.376813
365_3	0.316773	0.530755	0.355216	2.56423	4.48462	0.226757	0.179442	4.8137	0.231725	1.7762	0.361249	0.365862	0.315945	0.300095	0.937308	0.995269	1.76485	1.31973	0.438372	0.764135	0.249231	0.34185	0.177904	1.46558	3.19151	1.28436	0.240951	0.312042	0.74722	0.161107	0.361604	2.47433	0.739177	0.458245	0.415306	0.880885	0.536906	0.394015	0.56009	0.344571	0.298439	0.400166	0.353442	0.205183	1.25621	0.134834	1.58297	0.291186	0.359336
365_4	0.28785	0.510379	0.316156	2.37538	4.03643	0.228771	0.182174	4.54188	0.209174	1.25054	0.360139	0.35651	0.308463	0.296415	0.914066	0.902889	1.73146	1.24053	0.451735	0.732037	0.250835	0.36072	0.165772	1.36987	2.87865	1.21527	0.266076	0.284802	0.722311	0.174046	0.345188	2.23501	0.776746	0.474234	0.45246	0.83147	0.581797	0.369139	0.566991	0.33822	0.300769	0.386123	0.359123	0.202542	1.19831	0.142706	1.60886	0.304121	0.363251
365_5	0.284857	0.50695	0.323482	2.44038	3.80293	0.236284	0.177762	4.53124	0.208339	1.28778	0.36635	0.364155	0.313972	0.294514	0.866569	0.912363	1.76884	1.26832	0.430578	0.755669	0.255157	0.361229	0.172641	1.33592	2.88793	1.22809	0.247257	0.292465	0.725384	0.166057	0.368544	2.24521	0.776591	0.469788	0.442282	0.823848	0.562838	0.385808	0.570007	0.339137	0.302121	0.388149	0.360644	0.200398	1.19374	0.137114	1.58191	0.290136	0.349529
365_6	0.269843	0.474148	0.307015	2.30408	3.77222	0.229598	0.174539	4.28619	0.201789	1.42328	0.338178	0.345444	0.302124	0.278927	0.833985	0.896311	1.6389	1.2092	0.403997	0.689771	0.239799	0.335942	0.157909	1.26873	2.7275	1.18208	0.233091	0.279905	0.68474	0.156233	0.346842	2.13387	0.760201	0.456819	0.431386	0.82616	0.545556	0.357742	0.540805	0.328396	0.291504	0.377166	0.340414	0.193171	1.20385	0.134203	1.55139	0.289503	0.340761
365_7	0.266736	0.445252	0.281439	2.18613	3.36395	0.237156	0.181111	4.1671	0.198236	1.17938	0.336447	0.347345	0.286975	0.285245	0.802975	0.802456	1.5397	1.18907	0.412558	0.715793	0.243902	0.358243	0.167791	1.17661	2.50095	1.08217	0.234389	0.315343	0.685176	0.180246	0.313268	1.93617	0.603356	0.429165	0.40339	0.751773	0.544888	0.315689	0.53105	0.315343	0.258952	0.335063	0.362913	0.180152	0.985938	0.13935	1.51521	0.292301	0.310973
365_8	0.242337	0.460835	0.292705	2.30167	3.68453	0.245564	0.179423	4.30292	0.20846	1.2504	0.310808	0.352214	0.290554	0.294856	0.869152	0.81269	1.64779	1.20936	0.415487	0.731493	0.267252	0.394157	0.174046	1.20344	2.5915	1.16204	0.244847	0.282846	0.686503	0.174763	0.310808	1.97114	0.630937	0.441118	0.40294	0.77487	0.538985	0.334469	0.558523	0.316006	0.276214	0.348629	0.357591	0.177796	1.00389	0.136177	1.50297	0.278756	0.302538
365_9	0.247678	0.462939	0.303952	2.28738	3.71189	0.244218	0.195411	4.42433	0.229284	1.31069	0.315789	0.360044	0.306502	0.298124	0.854307	0.826443	1.69131	1.24895	0.405755	0.720087	0.255691	0.371517	0.194864	1.20688	2.64651	1.17301	0.252595	0.291568	0.702422	0.180477	0.311237	2.00838	0.644145	0.449645	0.421235	0.795848	0.559097	0.340375	0.561646	0.327627	0.286469	0.354398	0.354034	0.174724	1.0819	0.140143	1.51223	0.286429	0.294392
365_10	0.253497	0.408318	0.246314	1.87807	2.84953	0.235728	0.180718	3.44216	0.179773	1.07127	0.31569	0.325142	0.270321	0.277505	0.709074	0.62741	1.29584	1.16503	0.445747	0.661059	0.244234	0.379017	0.17259	0.874291	2.01947	1.02741	0.217769	0.243856	0.573535	0.174291	0.284121	1.60775	0.543667	0.386957	0.340454	0.692628	0.539698	0.288469	0.453686	0.281285	0.271456	0.34121	0.295463	0.18376	1.0099	0.157024	1.66983	0.295516	0.338662
365_11	0.253757	0.461571	0.291971	2.12688	3.04465	0.252469	0.196222	3.90189	0.202662	1.25998	0.324603	0.376771	0.304422	0.298197	0.774581	0.718763	1.4547	1.31816	0.482825	0.742164	0.274152	0.391799	0.190425	0.990983	2.23358	1.14191	0.248605	0.331473	0.658652	0.194719	0.321812	1.80442	0.614212	0.423572	0.382353	0.770717	0.607342	0.327823	0.542508	0.322885	0.273723	0.361099	0.331043	0.189223	0.975912	0.159009	1.6313	0.292119	0.337232
365_12	0.249052	0.444796	0.288243	2.07838	3.09355	0.249263	0.19448	3.82111	0.198483	1.28972	0.313316	0.330594	0.301096	0.294564	0.784029	0.719553	1.41635	1.29583	0.450695	0.695533	0.274968	0.37716	0.195322	0.980405	2.26591	1.12642	0.251791	0.281711	0.641382	0.187737	0.327223	1.73135	0.582596	0.420565	0.411504	0.714496	0.584492	0.313949	0.531395	0.300464	0.253687	0.351454	0.322166	0.181918	0.937113	0.146828	1.63204	0.292005	0.312096
365_13	0.258424	0.437801	0.279959	1.96681	2.82848	0.281986	0.204966	3.43628	0.20902	1.19686	0.313656	0.365087	0.28224	0.328351	0.735495	0.672409	1.33164	1.16139	0.489486	0.712947	0.291867	0.443375	0.200912	0.921206	1.92602	0.993413	0.253357	0.286547	0.617938	0.200152	0.322017	1.60578	0.630352	0.42564	0.420573	0.739296	0.614897	0.325057	0.543704	0.306309	0.283	0.35622	0.332151	0.16893	0.898962	0.154353	1.60623	0.297324	0.317692
365_14	0.294966	0.498586	0.317025	2.20871	3.06024	0.2944	0.24095	3.94712	0.231052	1.42421	0.370475	0.374152	0.322681	0.332014	0.82862	0.735577	1.49689	1.30798	0.541007	0.746889	0.323529	0.4375	0.223982	1.00848	2.14112	1.15809	0.280543	0.367081	0.69457	0.222568	0.356618	1.78592	0.700792	0.493495	0.501414	0.864536	0.697964	0.349265	0.590781	0.340215	0.310238	0.379242	0.372738	0.167126	0.889173	0.156693	1.62441	0.283465	0.311614
365_15	0.289355	0.439076	0.338731	2.05256	2.88479	0.290948	0.215291	3.62623	0.216618	1.3305	0.343244	0.34696	0.32068	0.36687	0.789488	0.676931	1.35519	1.21237	0.468277	0.715954	0.350146	0.398726	0.213167	0.950093	2.05654	1.07114	0.309796	0.310592	0.655694	0.215291	0.318025	1.64322	0.69047	0.448102	0.466684	0.784975	0.677197	0.319087	0.544465	0.336607	0.294399	0.340324	0.328113	0.167124	0.866575	0.153997	1.66301	0.292516	0.298197
3477_1	0.591618	0.81498	0.41498	2.70611	5.25626	0.26099	0.187249	4.1638	0.265894	1.6658	0.914579	0.382613	0.429068	0.294605	0.943825	1.17147	1.89264	2.59091	0.475078	0.777084	0.500223	0.36148	0.191618	2.00357	3.47856	1.41917	0.262327	0.320285	0.855461	0.180918	0.45564	2.70825	0.387873	0.507178	0.411592	0.799108	0.578957	0.476772	0.622381	0.416228	0.35506	0.499688	0.331342	0.190662	0.904982	0.169434	1.66161	0.299687	0.428592
3477_2	0.589807	0.840445	0.424325	2.8037	5.53437	0.26942	0.192834	4.28456	0.275985	1.84929	0.956236	0.395058	0.429613	0.351933	0.975292	1.21927	1.95195	2.64196	0.48678	0.806346	0.509482	0.385941	0.198669	2.10658	3.58032	1.49508	0.266229	0.331966	0.883479	0.182805	0.473104	2.80425	0.411834	0.534373	0.418946	0.866794	0.634209	0.51477	0.640135	0.442469	0.377279	0.523705	0.36178	0.190931	0.952909	0.169711	1.67841	0.302553	0.414418
3477_3	0.598902	0.886041	0.44476	2.91826	5.71771	0.290435	0.197162	4.49767	0.282288	1.9989	0.974645	0.405584	0.450801	0.332723	1.04412	1.29126	1.98078	2.74746	0.515973	0.847689	0.528238	0.390938	0.202105	2.18526	3.63094	1.51048	0.280366	0.342792	0.904165	0.184989	0.482563	2.85483	0.415011	0.550389	0.425355	0.909748	0.690709	0.543707	0.665812	0.465904	0.402105	0.560092	0.38865	0.184097	0.926148	0.178248	1.57856	0.291046	0.361649
3477_4	0.544844	0.726999	0.390846	2.52109	4.96732	0.27555	0.190962	4.57683	0.240209	1.59143	0.79409	0.369525	0.402086	0.302781	0.864774	1.03048	1.7387	2.35377	0.52445	0.707648	0.47219	0.376246	0.188876	1.47613	3.00857	1.4343	0.264426	0.305446	0.806373	0.186559	0.433372	2.52654	0.400232	0.509502	0.442758	0.811819	0.587949	0.453882	0.602433	0.417149	0.36153	0.483893	0.445886	0.182766	0.814199	0.161904	1.95006	0.297699	0.38943
3477_5	0.512785	0.73065	0.389176	2.51405	5.07052	0.271872	0.188625	4.54822	0.23839	1.68983	0.800826	0.3706	0.404541	0.31235	0.86435	1.06479	1.74854	2.38872	0.514735	0.705309	0.457975	0.372893	0.195734	1.47621	3.00172	1.41761	0.260291	0.306158	0.805642	0.167527	0.439743	2.5434	0.384016	0.520353	0.422314	0.809999	0.623438	0.483201	0.599817	0.421167	0.373696	0.500631	0.447196	0.181668	0.842102	0.163666	2.00507	0.301914	0.368027
3477_6	0.542164	0.780485	0.414548	2.67238	5.6919	0.283501	0.198699	4.80698	0.256062	1.88019	0.843288	0.389001	0.424364	0.334477	0.953873	1.12797	1.87096	2.60402	0.564755	0.774808	0.478888	0.391248	0.208989	1.59681	3.24258	1.45228	0.284092	0.325488	0.847191	0.179302	0.460911	2.69273	0.404731	0.557776	0.446718	0.87948	0.710112	0.518391	0.64932	0.462093	0.408752	0.542401	0.482791	0.176396	0.842536	0.166687	1.9892	0.294053	0.340109
3477_7	0.414109	0.606139	0.349671	2.10767	4.22513	0.281697	0.196208	4.12711	0.224168	1.52772	0.637474	0.356902	0.37972	0.306122	0.744978	0.877712	1.52354	2.54877	0.541057	0.653704	0.443516	0.372328	0.195243	1.17082	2.47758	1.27206	0.259521	0.288446	0.739193	0.17596	0.395629	2.19637	0.363972	0.488028	0.42134	0.7686	0.606299	0.37972	0.51856	0.392255	0.38888	0.450265	0.598104	0.162955	0.751987	0.16444	2.16907	0.292027	0.347044
3477_8	0.444973	0.627358	0.361981	2.21732	4.4125	0.296211	0.199278	4.27555	0.220272	1.6846	0.706085	0.375267	0.394948	0.321798	0.777596	0.925209	1.60981	2.82532	0.56782	0.678694	0.444153	0.397081	0.204855	1.24815	2.44153	1.3031	0.269641	0.308348	0.749057	0.17484	0.427095	2.24897	0.385435	0.515499	0.443661	0.794653	0.659013	0.41463	0.601443	0.41463	0.401345	0.482532	0.659341	0.162301	0.739568	0.15957	2.12791	0.291236	0.33211
3477_9	0.462778	0.683568	0.385111	2.36934	4.97965	0.301509	0.204172	4.48194	0.238257	1.89452	0.715449	0.410548	0.426318	0.335764	0.846023	0.995591	1.67967	3.06139	0.60658	0.722571	0.451586	0.41377	0.223843	1.34763	2.7012	1.3534	0.287434	0.328981	0.795998	0.185857	0.449381	2.35086	0.405121	0.55842	0.468035	0.877565	0.762082	0.46973	0.649822	0.460743	0.445481	0.551128	0.717144	0.156665	0.784242	0.163676	2.15149	0.291628	0.294967
3477_10	0.451309	0.647749	0.379476	2.05738	3.83476	0.294869	0.207749	3.86681	0.222827	1.62471	0.729424	0.353298	0.381571	0.320209	0.735497	0.873089	1.46241	2.26199	0.523141	0.657592	0.466597	0.39267	0.216335	1.09403	2.35183	1.30848	0.269319	0.300942	0.724188	0.19267	0.415288	1.99916	0.369005	0.518115	0.47644	0.815707	0.690262	0.388901	0.65822	0.42911	0.390366	0.492984	0.451937	0.153828	0.712044	0.16704	2.46231	0.278518	0.355078
3477_11	0.464615	0.637563	0.367044	2.10092	4.0291	0.292714	0.210637	3.90704	0.225084	1.73032	0.723409	0.369556	0.393216	0.329564	0.746859	0.895938	1.53162	2.47236	0.54062	0.667085	0.475503	0.413107	0.215243	1.12207	2.37626	1.28915	0.276591	0.302554	0.734715	0.188233	0.427345	2.07475	0.402219	0.53727	0.486809	0.831868	0.751466	0.429229	0.616206	0.443467	0.409966	0.510678	0.494765	0.156908	0.735825	0.166512	2.45105	0.279796	0.328628
3477_12	0.466189	0.662313	0.372024	2.19507	4.38129	0.300822	0.213398	3.9762	0.225406	1.86707	0.727617	0.375816	0.413946	0.324626	0.805983	0.931746	1.57531	2.61007	0.558247	0.696229	0.51759	0.420055	0.231093	1.18496	2.42869	1.30672	0.286707	0.315146	0.745523	0.191279	0.449336	2.1007	0.391405	0.560986	0.499684	0.866442	0.839056	0.462819	0.649252	0.464293	0.443227	0.57194	0.531072	0.151098	0.771841	0.170923	2.44478	0.28461	0.281026
3477_13	0.398474	0.550763	0.338769	1.97107	3.32904	0.315886	0.224356	3.67806	0.238559	1.61389	0.629669	0.362441	0.36849	0.32404	0.701736	0.792478	1.3748	2.40426	0.531299	0.655971	0.450026	0.420042	0.207522	1.00447	2.15045	1.24619	0.274329	0.303787	0.704103	0.207259	0.395581	1.86086	0.357706	0.48343	0.455287	0.789584	0.700158	0.376381	0.6202	0.40242	0.359548	0.429511	0.510258	0.159236	0.658273	0.159532	2.61976	0.280699	0.341727
3477_14	0.408648	0.567888	0.357764	2.02346	3.56077	0.316372	0.226997	3.70208	0.230952	1.75508	0.653572	0.372528	0.386238	0.356446	0.728974	0.860005	1.45241	2.56235	0.562879	0.665436	0.468231	0.437648	0.221988	1.04719	2.22383	1.25811	0.307672	0.298972	0.713419	0.210124	0.368046	1.90403	0.360137	0.516478	0.441076	0.828632	0.782494	0.407857	0.608753	0.432903	0.400738	0.49275	0.563143	0.15088	0.698967	0.158155	2.68485	0.282118	0.333188
3477_15	0.431479	0.560793	0.346471	2.03168	3.59505	0.321999	0.227718	3.68779	0.212004	1.73673	0.639876	0.37764	0.386399	0.331015	0.732612	0.845698	1.43045	2.54328	0.586553	0.673364	0.471406	0.436115	0.248068	1.04869	2.18212	1.22901	0.28542	0.304225	0.712004	0.204276	0.414477	1.87558	0.376868	0.524472	0.492787	0.921432	0.881762	0.442813	0.636012	0.443843	0.433797	0.549717	0.600464	0.154271	0.746423	0.158663	2.66879	0.276668	0.292109
3478_1	0.445838	0.719069	0.419017	2.85923	5.32108	0.229538	0.171223	3.51843	0.224174	1.50234	0.504759	0.321682	0.397906	0.290621	0.986416	0.737671	1.88173	2.10754	0.485897	0.844177	0.340284	0.356636	0.169839	2.10279	3.9743	1.51471	0.25809	0.331113	0.875324	0.163177	0.416854	2.65029	0.338034	0.481744	0.360962	0.76406	0.563073	0.451289	0.653833	0.423862	0.326527	0.468766	0.307147	0.212322	1.16938	0.185391	1.65727	0.324154	0.527748
3478_2	0.427417	0.723227	0.432893	2.93967	5.38491	0.23444	0.169854	3.54155	0.23896	1.57528	0.521905	0.328147	0.412031	0.29468	1.01573	0.760518	1.9096	2.35075	0.494871	0.820671	0.352747	0.371001	0.173853	2.12578	4.18733	1.47966	0.262778	0.34136	0.905946	0.159162	0.424896	2.75774	0.352573	0.507215	0.363178	0.779642	0.590577	0.480442	0.640473	0.440716	0.341707	0.462274	0.323366	0.223932	1.23884	0.196951	1.67964	0.347636	0.512687
3478_3	0.456786	0.750731	0.463257	3.09068	5.5761	0.244305	0.178264	3.655	0.235972	1.7221	0.512189	0.350146	0.438702	0.314688	1.09494	0.799575	2.00168	2.61883	0.55394	0.854977	0.346157	0.384629	0.186242	2.27294	4.40449	1.5808	0.279319	0.364152	0.931123	0.165677	0.440386	2.86083	0.369471	0.529386	0.386402	0.868185	0.657211	0.51671	0.670774	0.479833	0.365039	0.508022	0.355199	0.216073	1.17476	0.198809	1.66197	0.349381	0.472581
3478_4	0.366239	0.589233	0.364472	2.53434	4.60525	0.234303	0.187301	3.23042	0.194487	1.34256	0.430204	0.304865	0.372718	0.276593	0.874544	0.61244	1.69938	2.08434	0.497703	0.725409	0.318294	0.342561	0.169042	1.45706	3.18813	1.41277	0.255036	0.315938	0.77783	0.1542	0.383202	2.3898	0.323006	0.467428	0.388621	0.733655	0.566027	0.393097	0.600188	0.405348	0.319472	0.423489	0.480151	0.199503	1.06604	0.175875	1.97449	0.337574	0.480371
3478_5	0.38519	0.60674	0.376172	2.58443	4.78699	0.240892	0.169811	3.23081	0.190578	1.45793	0.427792	0.320161	0.384716	0.289308	0.896998	0.639017	1.70951	2.27305	0.513231	0.700131	0.320636	0.352083	0.171235	1.46066	3.28373	1.4253	0.256438	0.301293	0.796725	0.153673	0.396582	2.3948	0.326688	0.495075	0.387445	0.740358	0.59701	0.43242	0.608876	0.41996	0.334045	0.437404	0.488667	0.203599	1.0574	0.181824	1.98085	0.3362	0.452821
3478_6	0.377388	0.630611	0.390998	2.66643	5.10184	0.244389	0.176695	3.27149	0.194842	1.53152	0.436963	0.320917	0.401504	0.294532	0.948424	0.668338	1.76815	2.52149	0.55265	0.673591	0.317216	0.356614	0.180993	1.55969	3.383	1.43983	0.272206	0.320559	0.805277	0.155802	0.404847	2.45392	0.343481	0.510984	0.388372	0.810411	0.665831	0.464064	0.625239	0.449379	0.354704	0.469675	0.5585	0.191767	1.04511	0.184742	1.89788	0.337901	0.409777
3478_7	0.353195	0.544867	0.339268	2.30955	4.23216	0.233309	0.173008	2.88342	0.182771	1.21981	0.399713	0.322613	0.373151	0.266762	0.819383	0.561091	1.56037	2.04537	0.482412	0.660732	0.330653	0.342139	0.170854	1.19598	2.88385	1.36655	0.254271	0.277961	0.730797	0.159799	0.362383	2.11299	0.305815	0.465614	0.383345	0.697918	0.560948	0.364681	0.57229	0.382484	0.319598	0.400718	0.466045	0.17013	0.901344	0.165677	2.21176	0.318232	0.420794
3478_8	0.344949	0.57418	0.350978	2.41494	4.38391	0.240112	0.181591	2.95912	0.206734	1.35024	0.419791	0.310837	0.378621	0.286428	0.84517	0.586678	1.68211	2.27128	0.520659	0.695339	0.322011	0.360682	0.178356	1.25629	3.02955	1.40229	0.258638	0.293633	0.761212	0.179238	0.387884	2.21909	0.344949	0.475518	0.396559	0.73151	0.590501	0.408763	0.609616	0.43376	0.34642	0.4367	0.505073	0.170866	0.896091	0.164758	2.06291	0.319896	0.399527
3478_9	0.346266	0.565782	0.369603	2.50146	4.61567	0.248833	0.179697	2.99519	0.183635	1.44939	0.41409	0.320303	0.388273	0.289236	0.889002	0.603413	1.64644	2.42328	0.539965	0.663506	0.310823	0.364207	0.187427	1.2958	3.06957	1.38827	0.264294	0.305863	0.755688	0.165986	0.382293	2.27553	0.325117	0.496791	0.385648	0.807176	0.660735	0.442532	0.600058	0.431593	0.363915	0.460035	0.521733	0.168872	0.893251	0.169681	2.09241	0.327378	0.351051
3478_10	0.362734	0.489893	0.32047	2.11117	3.16612	0.22896	0.178795	2.49963	0.177692	1.16115	0.427784	0.299338	0.359059	0.26663	0.764976	0.521132	1.39893	2.08232	0.469864	0.611172	0.33315	0.332966	0.192025	1.00533	2.53179	1.33738	0.25781	0.280412	0.678978	0.165013	0.365123	1.75597	0.290886	0.433113	0.343807	0.660786	0.529585	0.319552	0.553473	0.356487	0.298052	0.38258	0.362918	0.154616	0.731384	0.160404	2.08663	0.298931	0.436672
3478_11	0.331241	0.4803	0.311541	2.01168	3.23396	0.216004	0.195258	2.34833	0.173466	1.09519	0.391562	0.275105	0.329847	0.248257	0.734135	0.493898	1.32758	1.98257	0.452232	0.569735	0.322524	0.32357	0.181311	0.932706	2.40708	1.27981	0.239714	0.263598	0.657775	0.153068	0.348849	1.70537	0.283821	0.40795	0.332636	0.633368	0.525105	0.311018	0.513424	0.346583	0.294456	0.395223	0.352336	0.1655	0.717724	0.165204	2.12496	0.30358	0.437124
3478_12	0.362684	0.512684	0.323897	2.1693	3.46857	0.238051	0.185662	2.54761	0.182904	1.19596	0.43125	0.285662	0.359926	0.269669	0.781434	0.534559	1.40018	1.98254	0.481434	0.629044	0.331618	0.364706	0.179596	1.06011	2.5557	1.3443	0.256434	0.284007	0.703309	0.167647	0.366912	1.80643	0.303493	0.465257	0.376103	0.671875	0.587132	0.337316	0.567463	0.367463	0.335662	0.414154	0.381985	0.163043	0.702075	0.165909	2.10188	0.305336	0.424407
3478_13	0.339015	0.494908	0.297028	2.00499	3.07836	0.237581	0.183122	2.30056	0.188526	1.201	0.425068	0.284764	0.326959	0.26772	0.758886	0.477655	1.31511	2.10538	0.469341	0.60133	0.379547	0.364165	0.174392	0.901268	2.39243	1.30929	0.252962	0.302848	0.683018	0.16878	0.35107	1.72501	0.290376	0.417377	0.326128	0.656828	0.54022	0.309915	0.500935	0.34629	0.295365	0.406984	0.372064	0.151356	0.666335	0.158029	2.19012	0.281698	0.422121
3478_14	0.344676	0.482463	0.312944	2.05741	3.23758	0.230689	0.187056	2.34092	0.183507	1.17912	0.427349	0.294572	0.337578	0.266388	0.741545	0.505219	1.34071	2.2096	0.505637	0.608768	0.334447	0.350939	0.202088	0.949269	2.41023	1.32797	0.255741	0.279541	0.672443	0.166388	0.357829	1.74322	0.291858	0.431106	0.339875	0.66263	0.552818	0.322547	0.532985	0.366388	0.319833	0.379749	0.349478	0.152986	0.670393	0.167138	2.11194	0.301585	0.411407
3478_15	0.342437	0.484999	0.30809	2.0598	3.27933	0.243534	0.191806	2.34451	0.187875	1.25947	0.403062	0.311608	0.356094	0.277881	0.750672	0.495138	1.3861	2.12291	0.468032	0.626319	0.345955	0.351748	0.183323	0.92696	2.40844	1.30333	0.259673	0.276433	0.673909	0.16946	0.360646	1.75316	0.300021	0.445893	0.354024	0.677426	0.603559	0.334368	0.551004	0.368508	0.315953	0.40389	0.343058	0.15548	0.634459	0.164173	2.10019	0.315092	0.412142
3479_1	0.487969	0.65972	0.360817	2.48022	4.47428	0.164401	0.13128	2.8512	0.196819	1.33474	0.572033	0.191684	0.402396	0.209604	0.839323	0.573442	1.5666	2.24222	0.368871	0.503977	0.382563	0.324474	0.146985		3.19098	1.33676	0.213128	0.251787	0.725863	0.145475	0.39696	2.37481	0.312594	0.424343	0.331622	0.653277	0.510218	0.368771	0.531763	0.326387	0.279472	0.399577	0.392127	0.17963	0.8256	0.161971	2.07845	0.285248	0.487093
3479_2	0.475679	0.644086	0.347359	2.46852	4.50373	0.177459	0.132995	2.79528	0.194469	1.41231	0.540535	0.193574	0.404257	0.210584	0.817368	0.573262	1.56083	2.1894	0.3585	0.534268	0.375808	0.322889	0.151199		3.1516	1.32587	0.210882	0.240127	0.710335	0.142246	0.389237	2.36039	0.308366	0.411419	0.332339	0.642296	0.516164	0.368945	0.525316	0.331841	0.283895	0.40187	0.396698	0.175304	0.81478	0.162138	1.95619	0.287019	0.464564
3479_3	0.486395	0.686929	0.36667	2.55663	4.66619	0.186261	0.120341	2.92083	0.203409	1.52623	0.559811	0.205463	0.421912	0.230825	0.848239	0.613821	1.61074	2.32683	0.37817	0.488859	0.40076	0.342232	0.158127		3.37951	1.38269	0.222713	0.243454	0.748023	0.148373	0.400452	2.49307	0.326112	0.44635	0.357737	0.68888	0.560941	0.394291	0.578704	0.343054	0.304035	0.424171	0.418729	0.17766	0.823748	0.167521	2.00135	0.294767	0.45919
3479_4	0.428426	0.566743	0.32685	2.25845	4.10031	0.188152	0.140224	2.64734	0.177218	1.30956	0.484236	0.207602	0.371218	0.20328	0.774091	0.511187	1.41304	2.19375	0.423214	0.554284	0.348843	0.32062	0.151665		2.75388	1.32189	0.218154	0.238495	0.669845	0.18027	0.387618	2.15103	0.301297	0.42118	0.345029	0.646834	0.508263	0.338291	0.519197	0.319349	0.287948	0.37999	0.572591	0.164166	0.763223	0.156356	2.20933	0.298407	0.425534
3479_5	0.414939	0.574241	0.325772	2.31469	4.16634	0.192674	0.149524	2.75688	0.18407	1.37231	0.487811	0.221875	0.393691	0.215357	0.80146	0.53083	1.47686	2.14196	0.442706	0.548168	0.349889	0.325121	0.153956		2.82831	1.34806	0.22396	0.262417	0.679963	0.199844	0.385738	2.19033	0.313258	0.435797	0.383262	0.663277	0.538782	0.356277	0.529657	0.336332	0.302177	0.402164	0.612436	0.163181	0.729431	0.155015	2.16677	0.287513	0.434895
3479_6	0.429252	0.622587	0.338931	2.39844	4.20021	0.222825	0.15287	2.78154	0.190823	1.45583	0.508992	0.222957	0.4073	0.226792	0.820682	0.556467	1.54192	2.38165	0.446972	0.551838	0.379133	0.32941	0.160275		3.01891	1.38508	0.229437	0.240148	0.701666	0.144935	0.392885	2.29556	0.316847	0.459006	0.372124	0.685665	0.571806	0.376355	0.56255	0.341312	0.32055	0.411399	0.660275	0.162301	0.751991	0.159314	2.14522	0.300398	0.416284
3479_7	0.396337	0.571942	0.30739	2.19326	3.83371	0.0794637	0.0678548	2.47727	0.185415	1.23169	0.467789	0.0570634	0.379333	0.105952	0.751472	0.488064	1.44228	2.24003	0.10726	0.0644212	0.355461	0.332734	0.168084		2.49084	1.26913	0.0624591		0.655003	0.15533	0.390778	2.03352	0.312459	0.443754	0.375245	0.659418	0.543656	0.337148	0.541694	0.329627	0.305592	0.400425	0.704218	0.156703	0.713768	0.159622	2.54096	0.302436	0.397242
3479_8	0.384091	0.559091	0.322078	2.16542	3.72029	0.075487	0.0646104	2.48036	0.177597	1.30357	0.480357	0.0521104	0.381494	0.0568182	0.732468	0.49026	1.39756	2.10682	0.0959416	0.0644481	0.359091	0.328571	0.166071		2.46753	1.25438	0.0558442		0.648214	0.151299	0.376623	2.0513	0.307143	0.442695	0.375	0.676136	0.559091	0.339286	0.526786	0.333117	0.321753	0.398377	0.717695	0.152465	0.671696	0.155621	2.44694	0.292012	0.38856
3479_9	0.408776	0.533957	0.316987	2.16325	3.72076	0.063236	0.0640426	2.48814	0.180836	1.2794	0.46443	0.0556541	0.381513	0.0696887	0.739474	0.501533	1.39942	2.17519	0.0974351	0.0711405	0.374738	0.331182	0.157445		2.48347	1.2773	0.0462978		0.64833	0.146637	0.370705	2.03404	0.309566	0.445394	0.391031	0.667527	0.571382	0.347475	0.537345	0.336506	0.320213	0.414906	0.728021	0.149593	0.699821	0.156839	2.46714	0.28112	0.368573
3479_10	0.487528	0.659159	0.343634	2.43112	3.66884	0.218541	0.179449	2.64408	0.216121	1.45961	0.575577	0.24516	0.404133	0.276433	0.798958	0.562174	1.50745	2.27178	0.409159	0.574088	0.409903	0.390171	0.176471		2.62733	1.32204	0.219844		0.681497	0.162882	0.377141	1.89389	0.349777	0.476917	0.409159	0.703835	0.637937	0.364855	0.613179	0.347357	0.312919	0.427401	0.65618	0.156617	0.6745	0.166043	2.64519	0.306908	0.379083
3479_11	0.479743	0.633661	0.353086	2.46441	3.72321	0.121545	0.1844	2.71753	0.219424	1.55415	0.606399	0.248201	0.411965	0.255964	0.818629	0.571564	1.58501	2.41651	0.410261	0.594282	0.423892	0.398713	0.18156		2.67664	1.31749	0.251231	0.273381	0.701817	0.165846	0.397009	1.94207	0.35195	0.450587	0.419538	0.736842	0.65354	0.36312	0.611889	0.357251	0.334722	0.435062	0.686293	0.148345	0.686884	0.164519	2.60639	0.291761	0.362901
3479_12	0.49415	0.628041	0.34039	2.4364	3.6598	0.086351	0.160817	2.68784	0.210214	1.56639	0.56546	0.222098	0.426555	0.241411	0.799257	0.602043	1.51755	2.35097	0.407242	0.571402	0.42637	0.378087	0.183287		2.67465	1.34095	0.244383	0.266667	0.675209	0.163417	0.371773	1.95617	0.360446	0.456825	0.406685	0.727948	0.670381	0.376973	0.5974	0.36286	0.329805	0.428784	0.701021	0.146672	0.694747	0.166479	2.54795	0.287201	0.366178
3479_13	0.520855	0.687076	0.351551	2.5564	3.71625	0.165194	0.098007	2.63222	0.228888	1.52188	0.587836	0.0817752	0.41278	0.161907	0.885556	0.559688	1.57428	2.35196	0.161085	0.318882	0.453873	0.42593	0.210397		2.78981	1.17341	0.0667762	0.184919	0.681529	0.173413	0.386891	1.84467	0.399219	0.467639	0.414013	0.722005	0.656462	0.376002	0.665502	0.340867	0.320731	0.479145	0.689747	0.133496	0.594972	0.160584	2.7309	0.290673	0.340957
3479_14	0.526693	0.681367	0.360836	2.67293	3.87381	0.184216	0.109517	2.75797	0.238658	1.60266	0.594851	0.0793416	0.436168	0.185693	0.903144	0.600549	1.66765	2.47246	0.159949	0.343321	0.449673	0.442498	0.194978		2.84237	1.20764	0.0645706	0.173243	0.67778	0.185482	0.39502	1.90652	0.420975	0.467609	0.436801	0.754379	0.678835	0.382992	0.663431	0.387424	0.347331	0.470352	0.754379	0.131986	0.621137	0.162886	2.74523	0.29142	0.357824
3479_15	0.513069	0.71269	0.37226	2.68761	3.89313	0.1914	0.130059	2.72534	0.248735	1.67707	0.63027	0.0838954	0.445194	0.181282	0.910202	0.653879	1.60097	2.51286	0.159781	0.355396	0.438238	0.45742	0.196037		2.90051	1.18212	0.0659781	0.205523	0.669899	0.182968	0.383853	1.91505	0.419477	0.479553	0.449621	0.765599	0.696459	0.392917	0.65156	0.360666	0.340641	0.468381	0.784359	0.126317	0.653802	0.161667	2.6898	0.276634	0.347819
3480_1	0.389727	0.64776	0.397923	2.75536	4.88088	0.124959	0.12358	2.89955	0.210565	1.12699	0.746186	0.192227	0.377881	0.193038	0.953749	1.05063	1.8821	2.18931	0.271016	0.414476	0.290084	0.354349	0.16196	0.973791	3.70748	1.36871	0.174619	0.205047	0.821487	0.1506	0.424943	2.59859	0.339825	0.507546	0.358893	0.735557	0.521503	0.413178	0.554041	0.355566	0.284891	0.408066	0.239127	0.223439	1.04801	0.171576	1.41265	0.290603	0.400284
3480_2	0.389435	0.658395	0.410483	2.81671	4.98346	0.129156	0.139148	2.91851	0.212285	1.1602	0.724898	0.174447	0.378215	0.163554	1.00025	1.02138	1.88403	2.39934	0.275921	0.422441	0.288288	0.342834	0.158886	0.955283	3.78075	1.35324	0.179443	0.206061	0.83104	0.154054	0.430958	2.59697	0.341769	0.475512	0.375266	0.753563	0.528665	0.414496	0.578378	0.367813	0.289681	0.41982	0.232269	0.221372	1.02037	0.173803	1.31592	0.289671	0.394858
3480_3	0.387996	0.634533	0.400732	2.76501	4.95638	0.121	0.117816	2.86626	0.199252	1.16239	0.744786	0.174176	0.374781	0.15531	0.986467	1.03431	1.82773	2.21111	0.2662	0.33665	0.327575	0.341188	0.173619	0.85886	3.70411	1.32359	0.176246	0.191928	0.795176	0.151329	0.417529	2.52826	0.332352	0.463859	0.352173	0.732367	0.529056	0.413469	0.558828	0.366343	0.284429	0.421589	0.222576	0.206163	0.991667	0.158594	1.26549	0.279427	0.387587
3480_4	0.333438	0.542125	0.332077	2.47368	4.3483	0.148613	0.146729	3.43192	0.188592	1.03412	0.531136	0.219676	0.357405	0.188069	0.888017	0.868237	1.67786	2.15238	0.32674	0.495866	0.272214	0.319937	0.146834	0.909053	3.07064	1.29409	0.193407	0.232548	0.726217	0.138252	0.392883	2.29649	0.300157	0.443223	0.350706	0.688435	0.507064	0.359393	0.525903	0.341497	0.267399	0.375824	0.266143	0.196909	0.86894	0.164783	1.64974	0.29763	0.348343
3480_5	0.32431	0.542301	0.327295	2.44586	4.29734	0.152326	0.12958	3.44195	0.187629	1.03705	0.525628	0.227254	0.35879	0.181659	0.874434	0.845513	1.63874	2.13576	0.321634	0.476842	0.288184	0.310519	0.141725	0.941643	3.00967	1.27892	0.195451	0.220976	0.709345	0.138226	0.379889	2.25031	0.297756	0.454508	0.354467	0.689481	0.501853	0.360128	0.532627	0.339646	0.269967	0.379168	0.25597	0.191872	0.881482	0.156496	1.62406	0.289139	0.347252
3480_6	0.332816	0.543011	0.32651	2.45006	4.46278	0.172353	0.124793	3.47994	0.180728	1.08685	0.529777	0.213193	0.358044	0.179694	0.876137	0.869107	1.65395	2.15602	0.318135	0.473739	0.281121	0.319789	0.14816	0.865902	3.0365	1.31131	0.19117	0.210091	0.7195	0.137407	0.379756	2.27564	0.297146	0.43476	0.346774	0.695513	0.50548	0.364454	0.5061	0.347084	0.273883	0.379653	0.261993	0.186517	0.865354	0.15153	1.58619	0.281787	0.354687
3480_7	0.288484	0.455554	0.294478	2.26285	3.86392	0.149216	0.124346	3.32458	0.166688	0.904094	0.426476	0.246525	0.327509	0.190537	0.808443	0.761893	1.47762	2.10471	0.345364	0.410662	0.236194	0.309654	0.141309	0.84326	2.5521	1.19475	0.183523	0.201888	0.647111	0.134422	0.366917	2.07945	0.284658	0.437317	0.350593	0.663563	0.500319	0.34817	0.501084	0.336309	0.271649	0.36781	0.373932	0.178609	0.775565	0.154967	1.89564	0.269776	0.305562
3480_8	0.290671	0.472592	0.299346	2.24767	3.91074	0.148353	0.12082	3.25258	0.159039	0.917903	0.420417	0.224667	0.326125	0.172869	0.791929	0.738119	1.46719	2.08147	0.359568	0.437767	0.231833	0.294569	0.141941	0.776088	2.5	1.19185	0.190596	0.203671	0.62258	0.130752	0.364722	2.03118	0.272064	0.430727	0.350515	0.655016	0.50528	0.345989	0.499246	0.330274	0.275082	0.36862	0.368745	0.17903	0.785276	0.146602	1.85499	0.272648	0.314796
3480_9	0.294436	0.462613	0.299094	2.2184	3.94449	0.160247	0.126007	3.34668	0.158359	0.999748	0.420317	0.227467	0.323137	0.212362	0.800982	0.768001	1.47394	2.14099	0.359642	0.418303	0.238671	0.296198	0.144008	0.790282	2.55866	1.18051	0.189325	0.194109	0.632679	0.124748	0.361279	2.05098	0.280337	0.431143	0.344285	0.662261	0.503776	0.352719	0.5	0.336984	0.270519	0.374371	0.373867	0.171338	0.752168	0.147956	1.809	0.272221	0.306829
3480_10	0.284727	0.440006	0.27797	2.11098	3.60369	0.162487	0.127497	2.71843	0.148671	0.871152	0.445562	0.233669	0.313561	0.16549	0.762427	0.699955	1.37618	2.02943	0.309055	0.429944	0.22601	0.282325	0.125995	0.66076	2.22841	1.13546	0.177054	0.178856	0.567202	0.128848	0.338339	1.76768	0.261	0.433098	0.341343	0.633579	0.508635	0.328428	0.494218	0.334585	0.259949	0.355909	0.297342	0.173878	0.695009	0.151338	1.89595	0.25961	0.290602
3480_11	0.286106	0.449399	0.272561	2.08766	3.66596	0.141227	0.124791	2.73124	0.147618	0.919951	0.446051	0.21884	0.321564	0.193578	0.770963	0.706285	1.36661	2.04885	0.326739	0.407853	0.220514	0.294019	0.138639	0.715112	2.25719	1.14336	0.205753	0.179881	0.605083	0.128139	0.349718	1.77644	0.263735	0.435094	0.379699	0.642064	0.517729	0.345153	0.518034	0.318977	0.267539	0.365241	0.30802	0.173755	0.683779	0.148036	1.92244	0.303665	0.299514
3480_12	0.284737	0.442577	0.270306	2.06308	3.62392	0.153675	0.121988	2.68715	0.147873	0.921749	0.440643	0.205445	0.321482	0.160071	0.758554	0.699197	1.33799	2.10994	0.313895	0.436477	0.226272	0.281761	0.132104	0.731776	2.22835	1.12972	0.16989	0.195924	0.555787	0.121244	0.337251	1.74219	0.262719	0.42889	0.352276	0.620797	0.503719	0.339185	0.483636	0.318209	0.307349	0.350788	0.289646	0.165618	0.705324	0.14554	1.88702	0.252422	0.307562
3480_13	0.267157	0.391403	0.255656	1.8684	3.04996	0.135935	0.116893	2.45852	0.136878	0.868967	0.381787	0.192685	0.301659	0.152903	0.703054	0.617081	1.21418	2.16855	0.313725	0.371606	0.239442	0.263575	0.138386	0.638763	1.86765	1.00867	0.162142	0.1546	0.509427	0.131599	0.319382	1.49265	0.26678	0.431373	0.377262	0.624434	0.518854	0.32221	0.480015	0.312594	0.307881	0.354072	0.350867	0.151117	0.643424	0.142432	1.96216	0.246402	0.280645
3480_14	0.252985	0.395522	0.248881	1.8472	3.08451	0.137873	0.107649	2.26698	0.136381	0.868843	0.389366	0.183582	0.300187	0.146455	0.692537	0.60541	1.2056	2.07724	0.337127	0.364552	0.204478	0.283582	0.153545	0.574067	1.88134	0.984328	0.153731	0.147201	0.535448	0.128731	0.313806	1.44888	0.26194	0.434515	0.371642	0.630224	0.537313	0.324627	0.498881	0.3125	0.273881	0.3625	0.361567	0.146828	0.612931	0.136314	1.90562	0.817402	0.281088
3480_15	0.253181	0.390374	0.250784	1.8191	3.04665	0.149917	0.137009	2.25613	0.153605	0.852296	0.3747	0.178683	0.303522	0.151208	0.689102	0.612945	1.17592	2.0142	0.29965	0.334501	0.201549	0.263876	0.130186	0.497695	1.89655	0.978241	0.186981	0.150101	0.465241	0.120229	0.29633	1.4503	0.262954	0.433708	0.37009	0.615711	0.526277	0.328416	0.497695	0.311451	0.273834	0.355523	0.369906	0.143325	0.614806	0.141505	1.82985	0.21432	0.279976
3484_1	2.48032	2.48868	0.437048	3.12609	6.0038	0.209776	0.185337	3.15329	0.236021	4.49734	3.28927	0.307626	0.396348	0.289749	1.05677	0.706352	2.00818	2.15091	0.463769	0.912609	2.13342	0.421833	0.191423	2.062	4.02796	2.47575	0.300494	0.363256	0.905572	0.17811	0.450171	3.19722	0.353081	0.457684	0.322651	0.772252	0.568752	0.456828	0.585489	0.386269	0.331875	0.465101	0.245245	0.230284	1.31551	0.218173	1.33564	0.338735	0.442374
3484_2	2.02302	2.51946	0.42626	3.02959	5.83209	0.202774	0.179935	3.0221	0.234304	4.29912	2.72751	0.295793	0.379935	0.277393	1.04743	0.698937	1.96033	2.10116	0.45705	0.873047	1.91077	0.411466	0.190569	1.9607	3.99214	2.43773	0.283218	0.345631	0.892557	0.171798	0.429311	3.11216	0.338881	0.444105	0.320018	0.74785	0.564401	0.438003	0.577809	0.371151	0.317522	0.447619	0.242903	0.22642	1.30517	0.212163	1.24622	0.336093	0.44127
3484_3	2.3358	2.53902	0.424498	2.98315	5.8439	0.203129	0.177391	3.01944	0.243126	4.85798	2.9164	0.296454	0.368855	0.2784	1.0661	0.696047	1.94926	2.26266	0.464494	0.887788	1.94038	0.422553	0.189334	1.91158	4.06129	2.44014	0.284696	0.350431	0.914638	0.173965	0.436626	3.13758	0.34145	0.44607	0.344598	0.759467	0.560781	0.433571	0.59189	0.395797	0.314045	0.445144	0.243681	0.233047	1.30329	0.21364	1.24391	0.352134	0.450491
3484_4	2.10939	1.91365	0.396928	2.82768	5.305	0.214445	0.183722	3.13305	0.20887	3.71184	2.80686	0.305253	0.374628	0.284688	0.951065	0.623266	1.79547	2.014	0.500248	0.766848	1.82371	0.401388	0.192517	1.53506	3.43508	2.1276	0.298935	0.332507	0.842047	0.171333	0.420837	2.89631	0.334985	0.44165	0.320738	0.732161	0.55996	0.419599	0.562686	0.368434	0.330649	0.434093	0.321853	0.206026	1.17675	0.194186	1.45899	0.322155	0.388231
3484_5	2.0175	2.00324	0.382448	2.71334	5.24374	0.211605	0.17444	3.14878	0.21736	3.71826	2.68193	0.289893	0.357751	0.272509	0.890301	0.606042	1.75926	1.95864	0.488071	0.748711	1.58326	0.395516	0.187747	1.43916	3.42057	2.17708	0.278624	0.32562	0.819806	0.168565	0.40271	2.7625	0.323103	0.426448	0.320585	0.69584	0.537346	0.389761	0.547776	0.356432	0.311593	0.415058	0.307997	0.208315	1.22116	0.192363	1.45186	0.31998	0.375343
3484_6	2.0173	2.07216	0.370335	2.63755	5.01577	0.206474	0.176692	3.07569	0.217775	3.98941	2.33184	0.282048	0.346675	0.264391	0.884873	0.612125	1.68099	1.99517	0.483932	0.74126	1.75433	0.395644	0.179635	1.37975	3.33761	2.17022	0.273337	0.3196	0.809653	0.166804	0.404709	2.79235	0.321836	0.414832	0.327722	0.700412	0.532666	0.374691	0.546675	0.366451	0.304414	0.409535	0.294997	0.204261	1.18949	0.186648	1.41811	0.327699	0.37294
3484_7	1.53905	1.6354	0.354444	2.46286	4.67667	0.215873	0.184603	2.75667	0.195397	3.53143	2.48778	0.292698	0.35127	0.267143	0.854603	0.542063	1.7619	1.78587	0.499048	0.664444	1.70952	0.386508	0.190794	1.16905	2.89048	2.14683	0.286825	0.298889	0.764444	0.170476	0.383016	2.41603	0.342063	0.398889	0.305397	0.667937	0.537143	0.350952	0.527937	0.33619	0.310159	0.387302	0.340635	0.180322	1.00158	0.192969	1.59816	0.327537	0.34316
3484_8	1.71786	1.69969	0.345963	2.44798	4.34239	0.218012	0.178571	2.75497	0.195652	3.26196	2.46724	0.277019	0.330901	0.265528	0.801553	0.538354	1.58556	1.78991	0.489441	0.668789	1.66227	0.380745	0.195807	1.14394	2.83835	2.06429	0.262888	0.321273	0.749689	0.174224	0.370652	2.3722	0.291615	0.390062	0.282143	0.646118	0.529503	0.33059	0.544255	0.332764	0.29441	0.368634	0.333385	0.182873	0.989144	0.186055	1.59598	0.319139	0.34993
3484_9	1.77321	1.49885	0.31762	2.21414	4.14415	0.201351	0.171026	2.5161	0.186404	3.11713	2.33185	0.256108	0.304973	0.242455	0.778672	0.497269	1.3958	1.72966	0.457172	0.614113	1.57517	0.359011	0.181805	1.03047	2.62274	1.93978	0.24691	0.268755	0.712561	0.16111	0.340328	2.18741	0.280253	0.372377	0.275079	0.606352	0.484622	0.317764	0.473124	0.319057	0.267893	0.345358	0.318626	0.178541	1.02273	0.177703	1.58024	0.339853	0.342368
3484_10	1.57549	1.99728	0.373902	2.68381	5.03639	0.257005	0.211	2.85299	0.21079	4.09808	2.57005	0.313885	0.3578	0.314513	0.896487	0.576119	1.76537	2.15809	0.535968	0.696361	1.88164	0.423254	0.223338	1.17587	2.81577	2.30071	0.290046	0.335843	0.825178	0.206817	0.407988	2.47951	0.347344	0.419072	0.333333	0.706399	0.589293	0.403806	0.560017	0.377457	0.3601	0.40757	0.378921	0.177055	0.727666	0.158151	1.47748	0.288214	0.276331
3484_11	1.90907	1.616	0.35774	2.51671	4.4998	0.231795	0.181456	2.63331	0.206526	3.80342	2.53382	0.295066	0.339236	0.335257	0.861122	0.552726	1.62714	2.1152	0.506964	0.655591	1.59053	0.394349	0.198567	1.12595	2.70394	2.0581	0.285316	0.289097	0.776363	0.188022	0.368683	2.27457	0.321727	0.389574	0.284123	0.647831	0.551333	0.366693	0.522483	0.356546	0.314365	0.385993	0.35953	0.173704	0.753351	0.159853	1.54368	0.303172	0.316689
3484_12	1.87589	1.95447	0.359857	2.53761	4.5388	0.232581	0.188044	2.62926	0.211599	3.41013	2.44161	0.296516	0.346002	0.339667	0.856888	0.591647	1.58888	2.17359	0.516231	0.681314	1.7688	0.408551	0.204671	1.12708	2.66469	2.12629	0.288401	0.291964	0.781869	0.188638	0.374505	2.32284	0.323238	0.411322	0.297308	0.639351	0.551861	0.36639	0.508314	0.39232	0.322249	0.381433	0.337688	0.172113	0.727784	0.160532	1.57883	0.299163	0.338723
3484_13	2.51637	2.419	0.44379	3.0751	5.86756	0.187804	0.175271	2.10447	0.226057	4.6879	3.56669	0.300786	0.349794	0.271044	1.06023	0.718575	1.95838	2.15619	0.401422	0.8974	1.99925	0.400954	0.187617	2.13309	3.9437	2.28114	0.279461	0.34942	0.904321	0.172933	0.443322	3.01665	0.348859	0.439394	0.337355	0.724093	0.547793	0.479237	0.615413	0.401048	0.349794	0.49046	0.200524	0.163232	0.671475	0.164704	1.55122	0.294819	0.279806
3484_14	2.20183	2.60266	0.440291	3.03757	5.93165	0.181913	0.177192	2.10545	0.221939	4.9426	0.68753	0.30539	0.353819	0.265836	1.05702	0.727178	1.96507	2.23685	0.408005	0.888322	2.08883	0.415557	0.184461	2.10818	3.94053	2.36836	0.278769	0.375059	0.906636	0.170868	0.446332	3.05258	0.341452	0.453979	0.324271	0.711696	0.556688	0.454168	0.63136	0.404984	0.34249	0.482677	0.209478	0.156504	0.67902	0.17555	1.61258	0.293075	0.305625
3484_15	2.45995	2.5801	0.445207	3.0063	5.83441	0.186538	0.17532	2.09902	0.219544	4.33488	3.06453	0.293992	0.3626	0.264046	1.05155	0.70814	1.94511	2.27026	0.403393	0.904042	1.99546	0.406267	0.185796	2.07222	3.90349	2.32301	0.273225	0.376877	0.897738	0.170592	0.429724	3.07315	0.333395	0.449472	0.318098	0.700723	0.543668	0.438346	0.592064	0.400056	0.331541	0.463471	0.1972	0.166173	0.688542	0.17537	1.75043	0.288698	0.33297
3497_1	0.778334	1.07912	0.49716	3.75764	8.48255	0.234514	0.205572	2.87733	0.263727	2.80592	1.24006	0.396267	0.401677	0.311874	1.40817	1.05342	2.72397	2.16784	0.436841	1.18217	0.661618	0.510955	0.207195	2.80295	5.1984	1.84731	0.310928	0.338653	1.00162	0.18231	0.543414	3.68055	0.4033	0.546659	0.399107	1.07804	0.89478	0.700839	0.826481	0.631052	0.467812	0.697187	0.246822	0.269288	1.14383	0.158698	0.63689	0.301577	0.356972
3497_2	0.538505	0.762113	0.340029	2.58801	5.94479	0.161352	0.141932	1.98848	0.182675	1.75812	0.846549	0.278248	0.275202	0.21247	0.978106	0.72118	1.89738	1.44931	0.311471	0.827225	0.455402	0.340409	0.141171	1.86035	3.61361	1.3228	0.208377	0.23703	0.696811	0.126226	0.368586	2.56107	0.273108	0.382389	0.271014	0.740505	0.549453	0.468444	0.557258	0.445026	0.320704	0.464446	0.176868	0.25241	1.03557	0.162489	0.617325	0.279661	0.433726
3497_3	0.636918	0.902703	0.401265	3.08338	7.12076	0.201725	0.171363	2.42484	0.216676	2.00069	1.03818	0.353422	0.334675	0.252789	1.18528	0.894882	2.29569	1.76906	0.3977	1.01541	0.53042	0.40483	0.173548	2.25923	4.20506	1.59068	0.250374	0.289362	0.840023	0.154457	0.440943	3.0958	0.334445	0.464865	0.33295	0.902243	0.622427	0.536745	0.663715	0.528925	0.376998	0.53801	0.193329	0.250553	1.07326	0.166438	0.643948	0.282577	0.490941
3497_4	0.673649	0.918371	0.454198	3.33782	7.03175	0.234746	0.196342	3.07947	0.230091	2.39219	1.0261	0.380216	0.373732	0.297091	1.24472	0.895428	2.37523	2.02228	0.444722	1.03658	0.625603	0.478969	0.204489	2.00698	4.39169	1.71654	0.295428	0.349792	0.885453	0.175561	0.481962	3.13217	0.377057	0.527515	0.398171	0.988861	0.836575	0.614963	0.772901	0.595677	0.453699	0.632585	0.238736	0.238427	1.15132	0.153866	0.686856	0.29528	0.328922
3497_5	0.510386	0.678289	0.320351	2.40888	5.22193	0.1773	0.145895	2.30317	0.170129	1.7113	0.764713	0.275346	0.273368	0.210806	0.904303	0.646513	1.74592	1.38378	0.337908	0.739491	0.444238	0.335312	0.149728	1.48739	3.21884	1.26805	0.215752	0.249505	0.656775	0.130193	0.356701	2.36325	0.275964	0.396019	0.29958	0.71637	0.554773	0.436573	0.562315	0.436202	0.320227	0.450049	0.174703	0.235325	1.05764	0.158586	0.681435	0.27532	0.40187
3497_6	0.610415	0.852016	0.385156	2.95189	6.46518	0.212126	0.181124	2.7952	0.209224	1.97358	0.950061	0.346671	0.335064	0.26573	1.11851	0.816432	2.16341	1.70984	0.440593	0.933568	0.519701	0.421655	0.184178	1.82651	3.91616	1.56964	0.263134	0.28314	0.812309	0.159285	0.442883	2.90211	0.342089	0.496182	0.381032	0.879047	0.635308	0.515272	0.663714	0.546579	0.393403	0.5365	0.221136	0.23044	1.04677	0.16695	0.680375	0.277411	0.446061
3497_7	0.589855	0.803844	0.376263	2.98692	5.80741	0.233208	0.192392	2.74044	0.208044	2.22231	0.88409	0.345156	0.351694	0.273826	1.12205	0.773727	2.05726	1.83039	0.437884	0.870022	0.463642	0.447593	0.205865	1.59144	3.62671	1.52328	0.27442	0.285714	0.768774	0.195364	0.450763	2.68575	0.363186	0.521894	0.418863	0.941351	0.828017	0.555974	0.724787	0.572221	0.434516	0.596988	0.242917	0.233571	0.995838	0.157928	0.682622	0.295525	0.300008
3497_8	0.380214	0.511301	0.251711	1.90843	3.7931	0.1533	0.121787	1.82901	0.132765	1.34367	0.58117	0.221361	0.224332	0.178096	0.726463	0.49012	1.31564	1.12928	0.295622	0.550303	0.333979	0.280641	0.132765	1.00297	2.34057	0.956864	0.177321	0.193594	0.502131	0.123337	0.298851	1.79039	0.244091	0.336175	0.268759	0.590985	0.467261	0.351672	0.459641	0.369624	0.273796	0.38086	0.16686	0.214951	0.978294	0.160363	0.672147	0.272617	0.359521
3497_9	0.524483	0.707835	0.338774	2.65325	5.4124	0.207472	0.175734	2.51415	0.186797	1.73885	0.808669	0.321364	0.319006	0.244287	1.0078	0.688974	1.87958	1.55024	0.422561	0.76877	0.417301	0.417845	0.176641	1.41059	3.22597	1.41005	0.245919	0.293435	0.694052	0.17374	0.405151	2.4737	0.340406	0.472978	0.379579	0.829343	0.610083	0.484585	0.626224	0.515778	0.379035	0.510156	0.20584	0.209337	0.942506	0.158804	0.68059	0.2638	0.412776
3497_10	0.510467	0.676098	0.352427	2.57603	4.48125	0.240396	0.187716	2.26133	0.187026	1.92777	0.732919	0.31355	0.319991	0.251208	0.962273	0.647803	1.72602	1.55464	0.445365	0.706234	0.405107	0.411548	0.184495	1.25857	2.90315	1.26616	0.246837	0.280883	0.625489	0.198068	0.400736	2.1585	0.349436	0.508397	0.423741	0.868185	0.772487	0.509547	0.668507	0.537382	0.430642	0.561307	0.242236	0.216134	0.89957	0.147589	0.68716	0.257947	0.267399
3497_11	0.290108	0.39881	0.204932	1.54819	2.74291	0.136196	0.133078	1.3699	0.112812	1.08404	0.445011	0.210884	0.194728	0.161139	0.585459	0.386905	1.04365	0.903061	0.25411	0.439484	0.243764	0.23767	0.115505	0.76644	1.72378	0.78458	0.156037	0.17843	0.38733	0.118481	0.263322	1.35176	0.21712	0.30428	0.26559	0.530754	0.424887	0.303855	0.400935	0.348923	0.251842	0.338294	0.152069	0.191168	0.858091	0.149124	0.642005	0.25178	0.338176
3497_12	0.451243	0.598703	0.323243	2.31762	4.2467	0.222703	0.168432	2.11957	0.174703	1.55741	0.666811	0.292541	0.287135	0.246919	0.899892	0.59373	1.61492	1.31438	0.419676	0.708108	0.374703	0.358919	0.194162	1.13838	2.53059	1.17708	0.231784	0.268108	0.59373	0.17773	0.364324	2.11308	0.32973	0.511351	0.411459	0.799784	0.608	0.463135	0.606703	0.540108	0.392865	0.500324	0.232216	0.188045	0.85859	0.160867	0.667837	0.253936	0.389028
3497_13	0.481629	0.574814	0.375666	2.29073	3.89856	0.206603	0.195953	1.86581	0.180245	1.94569	0.6877	0.310437	0.321086	0.236155	0.894302	0.593717	1.53088	1.48056	0.412673	0.68557	0.395634	0.375399	0.192492	1.07668	2.45421	1.17359	0.268903	0.270767	0.532481	0.191693	0.429712	1.96219	0.320021	0.515176	0.430511	0.865815	0.888445	0.529553	0.666134	0.58147	0.433972	0.584132	0.253195	0.196022	0.900299	0.161315	0.66931	0.238789	0.245158
3497_14	0.398138	0.491465	0.301929	1.88805	3.28286	0.174684	0.158501	1.52716	0.147639	1.5859	0.566615	0.228774	0.244735	0.196409	0.740412	0.489692	1.26291	1.15451	0.32853	0.567502	0.312348	0.303259	0.13589	0.984261	2.04168	0.99867	0.193749	0.220129	0.444691	0.164487	0.303924	1.63888	0.27311	0.422079	0.377522	0.72556	0.614941	0.417646	0.546885	0.459543	0.35624	0.509865	0.223675	0.173668	0.864939	0.16189	0.648606	0.233477	0.320115
3497_15	0.437189	0.569368	0.290585	2.19774	3.87385	0.23315	0.168109	1.82953	0.190139	1.62051	0.650931	0.281668	0.285602	0.243116	0.877787	0.562811	1.51062	1.36795	0.404144	0.665355	0.367952	0.365854	0.198007	1.1272	2.30868	1.12116	0.230789	0.250197	0.529242	0.19722	0.403619	1.83819	0.317335	0.529242	0.427747	0.84107	0.650144	0.488329	0.635982	0.507474	0.418568	0.535012	0.254917	0.179707	0.868378	0.171421	0.634474	0.226026	0.371774
50810A_1	0.488149	0.867264	0.438504	3.17474	4.15835	0.205755	0.202858	2.52298	0.294838	1.44107	0.884777	0.377469	0.40769	0.307875	1.10456	1.18482	2.24552	2.38642	0.430998	0.923624	0.332565	0.379115	0.195812	2.65802	4.18093	1.42889	0.292139	0.390703	0.934159	0.194957	0.458125	3.01139	0.373848	0.487095	0.451146	0.875691	0.502173	0.475178	0.595075	0.412497	0.307677	0.481499	0.231301	0.316575	1.67995	0.25321	1.2451	0.414195	0.739387
50810A_2	0.435422	0.831312	0.419144	2.98743	3.9687	0.193388	0.206712	2.35221	0.293948	1.39319	0.88178	0.358054	0.397964	0.317579	1.05763	1.11024	2.0621	2.28421	0.415373	0.875683	0.321413	0.367042	0.184778	2.52448	3.76645	1.28251	0.281189	0.367733	0.885551	0.175602	0.440261	2.79505	0.350575	0.462699	0.381937	0.819119	0.49626	0.445729	0.576079	0.388222	0.290805	0.456225	0.217962	0.306475	1.60757	0.244309	1.23465	0.395308	0.715671
50810A_3	0.413643	0.79125	0.401651	2.88918	3.80686	0.188562	0.180728	2.24828	0.305773	1.32108	0.831264	0.338074	0.367904	0.270399	1.0279	1.07623	2.03212	2.24364	0.388393	0.829035	0.306798	0.352778	0.177172	2.39315	3.82072	1.23991	0.268651	0.357659	0.854767	0.172713	0.416355	2.69784	0.343076	0.433892	0.356997	0.784139	0.471496	0.422623	0.548873	0.359889	0.272207	0.437447	0.204291	0.305279	1.57557	0.227799	1.3054	0.383494	0.728736
50810A_4	0.360046	0.640036	0.354831	2.69948	4.40293	0.210696	0.171703	2.90156	0.227254	1.16491	0.681182	0.330739	0.375942	0.270966	0.915887	0.979551	1.93369	2.23272	0.476695	0.773491	0.270138	0.337114	0.163424	1.73955	3.44043	1.33927	0.251428	0.325275	0.800315	0.153738	0.381323	2.54317	0.309049	0.428264	0.374203	0.793609	0.482573	0.379502	0.536882	0.361702	0.27345	0.391258	0.20457	0.280983	1.42622	0.226917	1.6512	0.406278	0.608892
50810A_5	0.366378	0.642377	0.344816	2.68874	4.17273	0.209694	0.164627	2.84429	0.239685	1.14055	0.650563	0.32901	0.368323	0.257113	0.931021	0.939126	1.88012	2.08592	0.459998	0.741671	0.261895	0.328281	0.159277	1.75034	3.36176	1.28054	0.248115	0.340764	0.775229	0.150766	0.366702	2.41777	0.300884	0.412499	0.343438	0.749777	0.465105	0.378779	0.518846	0.36273	0.262706	0.385021	0.20248	0.26917	1.35813	0.214399	1.56061	0.3834	0.599327
50810A_6	0.361487	0.57408	0.310604	2.39345	3.94057	0.185493	0.149485	2.57636	0.212666	1.09624	0.594993	0.295361	0.334389	0.233579	0.855744	0.869588	1.65376	2.0338	0.410457	0.683726	0.237923	0.297496	0.144845	1.66863	3.04882	1.21892	0.222165	0.286451	0.702062	0.139249	0.345582	2.28476	0.270177	0.374006	0.291163	0.686598	0.44271	0.333652	0.470177	0.315464	0.232253	0.347644	0.179013	0.26646	1.42088	0.213248	1.58613	0.380048	0.613087
50810A_7	0.322757	0.558407	0.318816	2.42502	3.94038	0.19907	0.156629	2.74242	0.199677	1.06811	0.550728	0.322049	0.334479	0.241108	0.868634	0.858023	1.70059	2.05901	0.473424	0.647433	0.235954	0.31639	0.1538	1.32387	2.88399	1.22939	0.232518	0.277082	0.708468	0.143998	0.35287	2.19867	0.284964	0.40097	0.371564	0.714329	0.452506	0.330639	0.508185	0.343371	0.260206	0.36732	0.205133	0.238008	1.26061	0.211791	2.07093	0.376036	0.486856
50810A_8	0.289404	0.542473	0.304625	2.34508	3.6775	0.198468	0.151429	2.64451	0.196602	0.967004	0.528823	0.296966	0.323873	0.254738	0.838849	0.812334	1.64018	2.09968	0.457134	0.620249	0.229107	0.303447	0.147599	1.29863	2.80919	1.18325	0.224688	0.272415	0.692134	0.135618	0.335068	2.15624	0.268683	0.388785	0.321418	0.698517	0.452322	0.328489	0.474124	0.365609	0.244525	0.3497	0.197093	0.229971	1.18874	0.199114	1.96707	0.371454	0.484572
50810A_9	0.301765	0.536569	0.298627	2.33167	3.82725	0.19402	0.154902	2.62333	0.197549	1.00176	0.54	0.295392	0.328137	0.230686	0.830882	0.819902	1.64755	2.17382	0.453725	0.632549	0.228431	0.302647	0.146667	1.3251	2.77118	1.22147	0.227255	0.278627	0.684706	0.138431	0.336863	2.15716	0.268529	0.373333	0.297255	0.696667	0.469216	0.309608	0.469314	0.310294	0.238529	0.347647	0.18549	0.224537	1.19627	0.190383	1.92561	0.363249	0.492155
50810A_10	0.305081	0.478093	0.281613	2.1488	3.25815	0.195356	0.154288	2.36999	0.194233	0.990139	0.501685	0.283985	0.320684	0.225315	0.757708	0.719136	1.50942	1.93109	0.492323	0.570466	0.224816	0.306953	0.149544	1.00474	2.40132	1.10523	0.223942	0.277993	0.627637	0.135938	0.312071	1.90126	0.26551	0.411934	0.348396	0.664087	0.431906	0.306454	0.45787	0.325178	0.276869	0.364249	0.209836	0.209551	1.0425	0.19729	2.09699	0.362865	0.407394
50810A_11	0.259953	0.465047	0.262915	1.95995	3.18602	0.202133	0.165758	2.25213	0.175	0.890166	0.468009	0.288981	0.288626	0.229976	0.703199	0.674763	1.41327	1.80533	0.422512	0.540284	0.233175	0.296919	0.142062	0.978673	2.24656	1.06706	0.227962	0.242536	0.60154	0.125711	0.302607	1.79775	0.252488	0.357109	0.31718	0.623934	0.429739	0.28519	0.43045	0.308886	0.238507	0.312085	0.18128	0.206919	1.00182	0.186436	2.09613	0.361129	0.418298
50810A_12	0.270646	0.45754	0.254059	1.95877	3.16937	0.180353	0.141222	2.19203	0.16727	0.878168	0.483238	0.264806	0.297862	0.20021	0.696064	0.670132	1.38313	1.82911	0.420395	0.538255	0.216563	0.277888	0.139703	0.965658	2.23152	1.07639	0.206868	0.236538	0.608691	0.124168	0.320757	1.7637	0.247284	0.335592	0.294825	0.608574	0.435113	0.27123	0.416774	0.274968	0.232566	0.31258	0.185609	0.200197	1.02104	0.181574	2.05882	0.353031	0.420449
50810A_13	0.280024	0.469071	0.278817	2.06412	3.10486	0.192667	0.169734	1.99759	0.173657	1.00256	0.532136	0.276705	0.338262	0.216657	0.751358	0.705492	1.43527	2.31156	0.440555	0.58102	0.24487	0.310501	0.178033	0.935878	2.2076	1.12296	0.218467	0.240797	0.578153	0.137447	0.30854	1.66506	0.259807	0.398008	0.348974	0.675015	0.467411	0.318648	0.450664	0.310501	0.256639	0.343693	0.200211	0.195761	0.907931	0.179923	2.13229	0.355173	0.372151
50810A_14	0.256676	0.428771	0.254299	1.92479	2.86733	0.183559	0.146652	1.84063	0.160492	0.903956	0.473508	0.269677	0.294702	0.199637	0.693276	0.65525	1.29163	1.97274	0.398015	0.551936	0.252202	0.291766	0.145953	0.875297	2.03719	1.05438	0.21809	0.223822	0.546344	0.125402	0.292605	1.55711	0.242136	0.349783	0.313854	0.607717	0.447365	0.28156	0.461624	0.282259	0.235426	0.313155	0.174332	0.194594	0.972626	0.178674	2.1434	0.35918	0.396518
50810A_15	0.288087	0.448454	0.264318	1.91896	2.98897	0.18571	0.145619	1.8551	0.164805	0.930269	0.510452	0.255155	0.304553	0.197022	0.681128	0.670962	1.31801	2.18156	0.409651	0.555699	0.226088	0.287085	0.143041	0.8939	2.09035	1.063	0.204754	0.25043	0.556415	0.128293	0.293528	1.5819	0.242125	0.355241	0.31386	0.607245	0.473081	0.286942	0.434135	0.281357	0.229668	0.320017	0.186999	0.168496	0.921073	0.179914	2.13058	0.350072	0.368917
50810D_1	0.529393	0.77415	0.383699	2.73681	5.01247	0.217588	0.1762	3.21473	0.242374	1.44558	0.661026	0.308151	0.427391	0.28829	1.00588	0.677788	1.87869	2.36034	0.532094	0.877741	0.400699	0.390054	0.16619	2.02963	3.53773	1.43573	0.271687	0.349063	0.842628	0.16333	0.42898	2.85375	0.334763	0.438195	0.359152	0.81109	0.496346	0.446854	0.544884	0.454719	0.301319	0.439625	0.272323	0.241605	1.20771	0.222723	2.0971	0.354764	0.710665
50810D_2	0.5115	0.807285	0.36612	2.94105	4.93571	0.211555	0.173875	3.13682	0.249392	1.46864	0.670147	0.304498	0.404349	0.285737	1.00283	0.673993	1.85894	2.26501	0.520449	0.859565	0.398383	0.368553	0.159746	1.97802	3.51024	1.3914	0.261166	0.346652	0.827223	0.16265	0.421383	2.86537	0.327263	0.435199	0.367768	0.788131	0.481906	0.427977	0.532224	0.438182	0.290054	0.430018	0.266347	0.244738	1.20951	0.221296	2.05992	0.360153	0.74582
50810D_3	0.52776	0.810823	0.369386	2.84334	4.91383	0.208671	0.169994	3.16617	0.256316	1.49945	0.663132	0.321273	0.404632	0.2886	0.943543	0.665159	1.85683	2.30084	0.524875	0.856675	0.395508	0.362679	0.177948	1.85192	3.55833	1.38132	0.263022	0.319323	0.828057	0.166875	0.425218	2.82314	0.325405	0.448612	0.39699	0.804585	0.480115	0.419682	0.526591	0.434654	0.293902	0.437539	0.255926	0.252025	1.25942	0.216513	2.12872	0.358515	0.729088
50810D_4	0.412046	0.680395	0.314719	2.58885	4.39519	0.202034	0.155864	2.95453	0.200439	1.28061	0.563024	0.291185	0.369366	0.253789	0.893398	0.574591	1.6429	2.07509	0.526925	0.726466	0.348026	0.348424	0.145592	1.41235	2.88562	1.322	0.231352	0.295971	0.725568	0.144695	0.375249	2.42431	0.293578	0.402972	0.330674	0.724372	0.463801	0.368568	0.493718	0.402373	0.273235	0.379936	0.334164	0.21782	1.12934	0.204634	2.28529	0.353072	0.613839
50810D_5	0.417049	0.65415	0.311226	2.49108	4.17273	0.197601	0.157612	2.87828	0.205208	1.15469	0.525895	0.267727	0.35375	0.242856	0.870672	0.550863	1.58383	1.99542	0.508144	0.699795	0.333171	0.327514	0.147664	1.37784	2.77119	1.29367	0.229201	0.264313	0.704964	0.144836	0.366332	2.36302	0.283722	0.401541	0.349069	0.694138	0.443577	0.359505	0.46562	0.379986	0.267141	0.372769	0.317761	0.219822	1.14876	0.203231	2.31231	0.358858	0.613285
50810D_6	0.453836	0.65945	0.30427	2.52343	4.23369	0.194939	0.161329	2.94949	0.218664	1.30012	0.542112	0.274713	0.356959	0.250297	0.869019	0.566331	1.62683	2.05575	0.514828	0.712337	0.357355	0.322459	0.147588	1.42803	2.88998	1.2934	0.234381	0.270265	0.731514	0.144919	0.378707	2.42418	0.288948	0.408066	0.381277	0.724595	0.453341	0.35518	0.476967	0.384539	0.267102	0.38365	0.299822	0.221375	1.15859	0.199425	2.34244	0.344319	0.61716
50810D_7	0.405808	0.58518	0.286519	2.34122	3.78283	0.201277	0.158343	2.67142	0.194643	1.14094	0.485042	0.26937	0.36375	0.242959	0.82163	0.512204	1.50983	2.18375	0.53098	0.626361	0.333959	0.351358	0.152209	1.10126	2.45738	1.23207	0.219427	0.269871	0.660033	0.14207	0.365753	2.14895	0.27613	0.401802	0.343472	0.6912	0.453874	0.340593	0.493178	0.391038	0.275879	0.373138	0.399424	0.193616	1.00085	0.19493	2.2185	0.318674	0.545989
50810D_8	0.392396	0.595669	0.285345	2.33383	3.64809	0.212255	0.152824	2.65153	0.181617	1.12194	0.468808	0.257783	0.343054	0.231082	0.786268	0.504122	1.45884	2.10102	0.511259	0.61794	0.293097	0.306632	0.143349	1.10201	2.42796	1.2237	0.219761	0.241664	0.63369	0.14298	0.352159	2.1105	0.275624	0.391904	0.362003	0.669128	0.442599	0.32066	0.470284	0.356712	0.270333	0.360527	0.385628	0.193992	0.977787	0.195415	2.23178	0.33415	0.562925
50810D_9	0.40445	0.588455	0.278533	2.23728	3.4712	0.192063	0.148767	2.61167	0.178593	1.14408	0.46362	0.261936	0.331088	0.232471	0.789657	0.499218	1.4344	2.02718	0.503307	0.625496	0.302345	0.30018	0.144799	1.05676	2.41936	1.17847	0.21371	0.271918	0.628142	0.137823	0.336019	2.07492	0.281058	0.387853	0.370896	0.670355	0.429465	0.317739	0.453157	0.355863	0.261936	0.355863	0.368491	0.198843	1.01406	0.196513	2.27195	0.333092	0.545352
50810D_10	0.356389	0.548291	0.267686	2.17268	3.2357	0.191429	0.154561	2.29211	0.168899	1.04207	0.434063	0.257602	0.333859	0.234284	0.752166	0.439893	1.35182	2.03892	0.512998	0.556956	0.322987	0.308965	0.152828	0.883252	2.07972	1.15377	0.215692	0.232393	0.584055	0.144005	0.346778	1.87979	0.270522	0.406334	0.369308	0.67528	0.458642	0.337797	0.48196	0.385852	0.292737	0.371041	0.460375	0.181844	0.93134	0.18848	2.19685	0.295509	0.497163
50810D_11	0.357712	0.496167	0.263723	2.10012	3.06026	0.195339	0.150107	2.17985	0.16452	1.02254	0.410304	0.243944	0.316927	0.214965	0.706685	0.438669	1.29209	1.85971	0.497393	0.540632	0.274609	0.287029	0.1636	0.863539	1.98727	1.11086	0.206072	0.222171	0.567004	0.137994	0.323214	1.81769	0.264949	0.401564	0.371358	0.653327	0.431616	0.334407	0.459522	0.364305	0.274609	0.362925	0.426863	0.185595	0.92827	0.190887	2.19118	0.323861	0.483195
50810D_12	0.316724	0.503506	0.25138	2.0176	2.93704	0.182903	0.147546	2.13143	0.161271	1.07325	0.421901	0.236163	0.296584	0.217813	0.710876	0.424437	1.25854	1.82888	0.489184	0.537371	0.282112	0.286141	0.142474	0.852454	1.97449	1.08504	0.206475	0.224377	0.557064	0.134417	0.310906	1.75175	0.270028	0.389229	0.413695	0.628823	0.413248	0.309414	0.433686	0.351932	0.268984	0.349545	0.422796	0.186934	0.961738	0.188766	2.26122	0.309352	0.511245
50810D_13	0.358602	0.5181	0.249283	2.04194	2.93799	0.186559	0.149283	2.03907	0.163978	1.1138	0.448208	0.262545	0.328674	0.223656	0.737455	0.437634	1.2767	1.91846	0.501434	0.600896	0.300179	0.305914	0.151075	0.851613	1.88047	1.07885	0.198208	0.2181	0.526703	0.143907	0.308423	1.66093	0.260753	0.402867	0.360753	0.669534	0.486738	0.321864	0.51129	0.408244	0.298925	0.365412	0.406093	0.165539	0.857618	0.183826	2.08609	0.24522	0.43439
50810D_14	0.3301	0.504157	0.260824	1.96034	2.79598	0.198995	0.147904	2.13059	0.160201	1.09387	0.481815	0.220991	0.31815	0.20575	0.704364	0.430031	1.21077	1.77191	0.501732	0.545549	0.26654	0.283339	0.147558	0.818324	1.83131	1.10426	0.193107	0.205577	0.509525	0.136993	0.327849	1.58296	0.248008	0.397818	0.402667	0.643228	0.452546	0.333911	0.498788	0.358677	0.280914	0.351922	0.375649	0.173367	0.869371	0.180852	2.12544	0.272727	0.441265
50810D_15	0.330532	0.478388	0.246312	2.00412	2.65455	0.17187	0.145283	1.89468	0.160206	1.02899	0.415437	0.222813	0.297256	0.209949	0.690395	0.428816	1.2036	1.83928	0.469468	0.56964	0.28542	0.276844	0.146312	0.873413	1.80583	1.06244	0.191081	0.209605	0.513722	0.132419	0.30566	1.54906	0.23036	0.386278	0.400858	0.632762	0.44048	0.327787	0.468096	0.333791	0.268268	0.3506	0.366381	0.175494	0.915713	0.180023	2.14996	0.275884	0.442194
50810F_1	0.527894	0.634589	0.335251	2.35617	5.0591	0.250174	0.203103	3.76116	0.234658	1.54341	0.804568	0.331067	0.324791	0.306137	0.826534	0.794979	1.73065	1.55596	0.45781	0.772838	0.46984	0.435844	0.20136	1.22211	2.96688	1.10373	0.276325	0.285914	0.738494	0.198396	0.400279	2.31851	0.340481	0.374128	0.284519	0.758891	0.593096	0.412657	0.515167	0.48152	0.335077	0.418584	0.218794	0.201832	0.84108	0.167792	0.886789	0.312729	0.669527
50810F_2	0.566171	0.634762	0.341223	2.32118	5.12146	0.244299	0.19264	3.76814	0.234969	1.48583	0.797858	0.331721	0.297685	0.306842	0.843642	0.77678	1.73255	1.5349	0.461472	0.809088	0.493089	0.428645	0.188321	1.14997	3.00415	1.10401	0.279026	0.308915	0.72633	0.195404	0.402039	2.33345	0.333103	0.382861	0.280753	0.753628	0.599862	0.408258	0.516932	0.465273	0.315135	0.403939	0.215273	0.203711	0.880478	0.173411	0.882649	0.323628	0.677458
50810F_3	0.507564	0.612273	0.326874	2.2956	4.87659	0.246643	0.211457	3.73177	0.234404	1.53306	0.769335	0.322794	0.291008	0.307666	0.840558	0.761176	1.64389	1.50909	0.45079	0.751487	0.463029	0.438042	0.197518	1.14261	2.90209	1.05779	0.2701	0.301887	0.721571	0.204657	0.384838	2.2203	0.327554	0.391637	0.285229	0.749618	0.584736	0.397416	0.500255	0.464729	0.306476	0.398096	0.205847	0.206821	0.869842	0.176395	0.91399	0.32803	0.684996
50810F_4	0.492403	0.658379	0.339319	2.44682	4.61303	0.27325	0.218692	4.18416	0.26128	1.54029	0.735958	0.355433	0.336096	0.330801	0.859576	0.811004	1.72053	1.50529	0.494475	0.752762	0.495626	0.467311	0.223527	1.09162	2.83241	1.11326	0.301335	0.323435	0.766805	0.247007	0.408379	2.27118	0.362799	0.417818	0.330571	0.770028	0.634208	0.435543	0.573204	0.491713	0.352901	0.460635	0.252072	0.194684	0.826906	0.180207	0.940347	0.30488	0.62174
50810F_5	0.487711	0.610147	0.342954	2.39865	4.66855	0.273055	0.206539	4.05772	0.253213	1.51409	0.708455	0.364825	0.31522	0.356257	0.819391	0.799549	1.72965	1.52063	0.478016	0.729425	0.481398	0.491094	0.216234	1.08207	2.84059	1.09132	0.286359	0.288162	0.755581	0.217136	0.402931	2.25299	0.339572	0.395941	0.324464	0.774521	0.604059	0.393687	0.563472	0.48478	0.33168	0.407666	0.227508	0.197987	0.850929	0.192308	0.980769	0.313887	0.643521
50810F_6	0.454248	0.616073	0.334571	2.2957	4.39397	0.257261	0.204848	3.96833	0.249181	1.44726	0.686831	0.336536	0.294824	0.311858	0.816772	0.759991	1.71369	1.49989	0.462546	0.714348	0.461891	0.471937	0.21009	1.0273	2.67198	1.10111	0.273204	0.279755	0.729854	0.212492	0.386111	2.14676	0.326491	0.420616	0.32933	0.751037	0.601223	0.395501	0.523477	0.451627	0.316663	0.391789	0.242193	0.196966	0.871112	0.18154	0.948623	0.315273	0.63845
50810F_7	0.403751	0.556812	0.313293	2.23249	4.16878	0.270546	0.195532	3.89548	0.251793	1.53668	0.645891	0.361004	0.331771	0.34032	0.806674	0.685052	1.52206	1.25124	0.474076	0.688086	0.477937	0.464148	0.19636	0.982901	2.56067	1.04054	0.288196	0.308329	0.731936	0.227523	0.370656	2.08108	0.348869	0.421677	0.339493	0.740485	0.624931	0.374517	0.514892	0.444015	0.337286	0.40706	0.246001	0.168803	0.796796	0.196459	0.978415	0.290051	0.603879
50810F_8	0.409277	0.545703	0.309686	2.23247	3.76589	0.27558	0.185266	3.86276	0.250477	1.52688	0.632742	0.334516	0.303411	0.35116	0.78472	0.670668	1.54625	1.31351	0.456207	0.66412	0.473124	0.467667	0.196453	0.938881	2.44829	1.07749	0.284584	0.308049	0.711869	0.222101	0.367804	2.06412	0.351432	0.392087	0.32633	0.735061	0.622101	0.365075	0.530696	0.443111	0.340518	0.384175	0.236016	0.183108	0.865954	0.204836	1.04135	0.310846	0.621693
50810F_9	0.446605	0.555649	0.336996	2.26796	3.79431	0.282615	0.199493	3.9783	0.263736	1.50972	0.645534	0.334742	0.313046	0.338405	0.821076	0.716822	1.57453	1.37081	0.476754	0.695689	0.489152	0.463793	0.199775	0.969569	2.48014	1.08848	0.285433	0.306002	0.732883	0.233869	0.376726	2.1499	0.357002	0.424063	0.346013	0.782756	0.663849	0.382925	0.539589	0.466047	0.332206	0.38377	0.234432	0.172089	0.835616	0.205137	0.957877	0.316438	0.605137
50810F_10	0.413499	0.545293	0.329663	2.24014	3.70799	0.306927	0.258259	3.81812	0.284547	1.62558	0.597158	0.346359	0.336412	0.359147	0.773357	0.735346	0.337478	1.13357	0.512256	0.6373	0.556661	0.514032	0.246892	0.952043	2.31332	1.04831	0.307282	0.336057	0.222025	0.255417	0.483481	1.80426	0.451155	0.467851	0.364121	0.795382	0.678508	0.390053	0.555595	0.48206	0.374423	0.443694	0.251155	0.16966	0.751136	0.203419	0.968838	0.281541	0.590565
50810F_11	0.393097	0.506367	0.303954	2.16924	3.41756	0.292225	0.20811	3.70074	0.269102	1.47822	0.559316	0.329088	0.297922	0.349866	0.742627	0.693365	0.301609	1.18432	0.477547	0.608914	0.452413	0.439008	0.231233	0.899799	2.21749	1.0248	0.281166	0.284853	0.210456	0.237936	0.529491	1.74765	0.443365	0.415885	0.323056	0.741287	0.648458	0.374665	0.521448	0.464142	0.335456	0.404155	0.270777	0.167615	0.798687	0.214004	0.971335	0.287965	0.577899
50810F_12	0.390873	0.512566	0.296296	2.11243	3.48148	0.284722	0.198743	3.58862	0.266865	1.47024	0.53836	0.308201	0.340939	0.387566	0.765542	0.595899	0.314484	1.16667	0.459656	0.618717	0.455688	0.445437	0.209987	0.86045	2.13823	0.151124	0.279431	0.316138	0.198743	0.240741	0.493386	1.67262	0.401455	0.42295	0.349537	0.742394	0.634259	0.34623	0.550926	0.447751	0.367725	0.390542	0.25496	0.166125	0.800303	0.205978	0.947368	0.282651	0.595841
50810F_13	0.350444	0.456195	0.356233	1.95948	2.93477	0.290621	0.19259	3.19143	0.255886	1.64068	0.504052	0.333848	0.294867	0.338865	0.686607	0.564261	1.30567	0.966036	0.487457	0.578155	0.535701	0.489772	0.244307	0.860672	1.88537	0.895021	0.312235	0.273254	0.642995	0.250096	0.452721	1.61135	0.415284	0.431494	0.395986	0.766885	0.704361	0.366268	0.575839	0.438827	0.357005	0.39753	0.252412	0.154053	0.795393	0.243494	1.02064	0.23781	0.586599
50810F_14	0.399414	0.496445	0.368883	2.11669	2.80176	0.314095	0.230029	3.52572	0.291092	1.64325	0.563781	0.351317	0.301547	0.356754	0.784609	0.606023	1.43162	1.18151	0.52614	0.648683	0.49519	0.531995	0.262652	0.989962	2.03973	0.973651	0.296529	0.287327	0.700544	0.281472	0.519866	1.79465	0.429946	0.461731	0.447093	0.819741	0.738185	0.392723	0.59013	0.458386	0.407779	0.434964	0.258469	0.168748	0.832166	0.222967	1.06914	0.293329	0.625952
50810F_15	0.34781	0.469789	0.344411	1.91692	2.7247	0.311178	0.19713	3.18278	0.274924	1.48678	0.477719	0.313822	0.22432	0.344033	0.706949	0.561556	1.21979	1.06118	0.454305	0.564955	0.452417	0.509441	0.228852	0.825529	1.88066	0.871224	0.273036	0.250755	0.638973	0.26435	0.44713	1.54305	0.365181	0.463369	0.372356	0.752644	0.671073	0.342523	0.51926	0.432024	0.340634	0.369713	0.248867	0.149477	0.864275	0.226906	1.00448	0.291181	0.632287
3422_1	0.304966	0.477769	0.319786	2.59694	4.44736	0.227196	0.176165	4.21864	0.203972	1.2796	0.340107	0.315814	0.323453	0.278533	0.924828	0.904813	1.8547	1.41115	0.421696	0.854393	0.260963	0.362567	0.160428	1.30222	2.58289	1.12529	0.233461	0.266157	0.691215	0.152788	0.382735	2.4194	0.92055	0.537815	0.508021	0.990374	0.568067	0.414515	0.700382	0.295187	0.325439	0.451948	0.454393	0.175802	0.886876	0.138545	1.57634	0.272879	0.2898
3422_2	0.298968	0.480565	0.315214	2.62678	4.47343	0.232007	0.175068	4.25934	0.201488	1.32933	0.333283	0.314607	0.326754	0.271637	0.95126	0.918008	1.855	1.44078	0.429396	0.846493	0.249013	0.367446	0.161403	1.30443	2.54646	1.11236	0.233829	0.265411	0.689645	0.152141	0.381415	2.39159	0.921804	0.539174	0.514425	0.988916	0.590191	0.417704	0.664288	0.303674	0.332524	0.435166	0.448527	0.181383	0.87482	0.144899	1.56658	0.270797	0.301213
3422_3	0.303297	0.48564	0.32138	2.60644	4.68181	0.228233	0.173986	4.22611	0.208479	1.43382	0.332624	0.320012	0.3346	0.277162	0.937092	0.913843	1.85276	1.45464	0.432609	0.850023	0.254369	0.36651	0.16183	1.3577	2.51816	1.10363	0.233247	0.267437	0.685458	0.156359	0.391126	2.4627	0.939523	0.532898	0.525756	1.03616	0.608418	0.421061	0.648382	0.315606	0.335359	0.438231	0.464367	0.186168	0.915048	0.150955	1.58029	0.264488	0.291884
3422_4	0.303962	0.454134	0.314818	2.41451	4.0047	0.229781	0.182016	3.95061	0.196309	1.22128	0.330921	0.319522	0.319341	0.261625	0.903926	0.837887	1.69043	1.32712	0.409083	0.768952	0.260358	0.368193	0.168446	1.15126	2.3036	1.05482	0.230505	0.287498	0.65171	0.154876	0.378867	2.19378	0.885652	0.535191	0.52144	0.864664	0.581328	0.40076	0.69061	0.288945	0.327845	0.418129	0.448164	0.159367	0.839282	0.13525	1.48514	0.252363	0.264036
3422_5	0.302761	0.473041	0.322587	2.52789	4.09969	0.242727	0.180656	4.01649	0.197517	1.29906	0.343524	0.34093	0.32796	0.277191	0.91625	0.837688	1.74208	1.36113	0.445803	0.87141	0.256809	0.418381	0.174912	1.23383	2.31647	1.0793	0.233278	0.268482	0.663887	0.156939	0.394108	2.2166	0.911062	0.560867	0.550306	0.904762	0.605522	0.417825	0.693348	0.312766	0.334445	0.464888	0.472299	0.164456	0.857747	0.140811	1.49135	0.253652	0.26163
3422_6	0.326898	0.478725	0.315464	2.61125	4.24274	0.238238	0.176382	4.06504	0.201125	1.45961	0.354639	0.316963	0.333458	0.288847	0.927273	0.890534	1.8045	1.4448	0.436739	0.910028	0.276289	0.38463	0.171696	1.26467	2.3537	1.06729	0.244236	0.270291	0.707029	0.158013	0.400375	2.27404	0.939644	0.563636	0.56851	0.946204	0.643486	0.428304	0.668978	0.325211	0.364761	0.447423	0.49672	0.163072	0.829145	0.147224	1.48781	0.257596	0.254501
3422_7	0.287837	0.446959	0.312071	2.369	3.57613	0.243484	0.187014	3.66187	0.200732	1.24348	0.33722	0.323274	0.31893	0.285322	0.882487	0.791495	1.62826	1.26658	0.409008	0.8107	0.275492	0.404664	0.191358	1.10037	2.04504	0.991541	0.229538	0.259259	0.627343	0.162323	0.390947	1.98102	0.851852	0.563329	0.611111	0.884088	0.625972	0.420668	0.662551	0.308871	0.373342	0.437128	0.486968	0.148683	0.774036	0.137783	1.40257	0.250337	0.229884
3422_8	0.293135	0.453547	0.308009	2.39222	3.7389	0.236384	0.191533	3.61098	0.196568	1.36293	0.371167	0.312815	0.320366	0.285126	0.874142	0.788558	1.63936	1.30343	0.413501	0.826773	0.280092	0.396339	0.185355	1.14302	2.08078	0.984439	0.237986	0.263616	0.616018	0.1627	0.383524	1.96659	0.857208	0.578032	0.597483	0.857437	0.622654	0.415332	0.684897	0.314188	0.35492	0.433638	0.496796	0.153061	0.762425	0.137335	1.3886	0.240816	0.236375
3422_9	0.283922	0.457013	0.322463	2.38905	3.76351	0.251311	0.186545	3.60753	0.192474	1.42417	0.332041	0.311517	0.323831	0.282098	0.883238	0.792474	1.63854	1.33592	0.428506	0.820068	0.271152	0.394527	0.177423	1.10399	2.08529	0.980616	0.232611	0.260433	0.623717	0.171266	0.392702	1.948	0.857469	0.57309	0.593158	0.886659	0.637172	0.443558	0.681642	0.333865	0.355986	0.483238	0.514709	0.151668	0.775206	0.144405	1.43999	0.247076	0.231811
3422_10	0.299733	0.424	0.3096	2.22267	3.21973	0.258133	0.190933	3.23813	0.183467	1.28053	0.308267	0.302133	0.3088	0.280533	0.844267	0.731733	1.51893	1.1928	0.4152	0.832	0.2824	0.3928	0.205867	1.03467	1.81707	0.901867	0.2296	0.246133	0.582933	0.179467	0.377867	1.77413	0.789333	0.568533	0.614133	0.894133	0.6624	0.420267	0.6576	0.317333	0.398133	0.434133	0.499467	0.143455	0.711641	0.136371	1.31686	0.219449	0.222186
3422_11	0.306426	0.402018	0.314392	2.23659	3.2804	0.254381	0.19384	3.21216	0.189591	1.30457	0.318109	0.301646	0.301912	0.281731	0.798725	0.722252	1.52151	1.21933	0.412639	0.821296	0.272172	0.385024	0.180828	1.00797	1.85741	0.905204	0.234997	0.253054	0.575943	0.173659	0.387945	1.7966	0.784121	0.591344	0.628253	0.883165	0.614445	0.432289	0.680032	0.314126	0.373075	0.455921	0.533457	0.138317	0.685194	0.142948	1.35665	0.261779	0.223287
3422_12	0.279797	0.41582	0.314003	2.22956	3.40967	0.244789	0.1876	3.23544	0.185195	1.36665	0.316141	0.306521	0.334848	0.279797	0.841529	0.74666	1.51951	1.24693	0.413683	0.869054	0.281935	0.377606	0.185997	1.06921	1.84474	0.904329	0.243453	0.252272	0.570551	0.184126	0.39364	1.76483	0.770978	0.589257	0.615179	0.894441	0.659808	0.436398	0.69241	0.36558	0.388562	0.453234	0.521379	0.144423	0.70245	0.148775	1.35687	0.241457	0.236299
3422_13	0.295595	0.395759	0.308646	2.0845	2.83165	0.270147	0.19478	2.82577	0.194127	1.33116	0.300489	0.295595	0.304731	0.283197	0.784013	0.681566	1.40881	1.07406	0.407178	0.73801	0.279935	0.393801	0.195759	0.952692	1.58206	0.850897	0.232953	0.251223	0.500489	0.183687	0.37814	1.54976	0.7354	0.627732	0.676346	0.930832	0.661338	0.437847	0.643067	0.339641	0.398369	0.475367	0.534095	0.117999	0.653099	0.132375	1.21826	0.205004	0.186893
3422_14	0.266992	0.384065	0.319675	2.09496	2.87447	0.252033	0.193171	2.78407	0.188618	1.28488	0.34439	0.295935	0.292683	0.287154	0.800325	0.629593	1.3922	1.0839	0.405203	0.784715	0.26439	0.374309	0.188943	0.896585	1.59805	0.827967	0.226992	0.250732	0.497886	0.175935	0.379512	1.52488	0.718374	0.676748	0.702114	0.934959	0.675447	0.453984	0.68813	0.344065	0.397398	0.472846	0.588618	0.122559	0.655384	0.133718	1.26706	0.223359	0.207923
3422_15	0.291985	0.40572	0.299302	2.11839	2.9877	0.251413	0.195876	2.91653	0.20153	1.3156	0.330229	0.302295	0.310276	0.299302	0.799468	0.699368	1.42434	1.1001	0.411373	0.770535	0.289657	0.388427	0.213169	0.921849	1.64815	0.855005	0.243432	0.241104	0.568341	0.171267	0.414699	1.58164	0.728633	0.646824	0.680745	0.934486	0.704689	0.456934	0.777852	0.355836	0.409378	0.510476	0.595278	0.12665	0.644921	0.140425	1.26994	0.238569	0.204132
3423_1	0.328827	0.593816	0.395838	3.10687	5.91465	0.263696	0.204209	4.38302	0.268751	1.28133	0.377733	0.368563	0.329532	0.330825	1.07842	1.16847	2.19022	1.34129	0.478368	0.920879	0.285446	0.400071	0.187515	1.86386	3.47731	1.27134	0.2751	0.323889	0.908182	0.186927	0.432518	3.29144	1.01799	0.557842	0.473901	0.987656	0.551846	0.453209	0.667411	0.334235	0.349048	0.483659	0.38032	0.223625	1.05249	0.149274	1.53663	0.314612	0.371522
3423_2	0.351845	0.592269	0.388869	3.14775	5.75352	0.264059	0.205146	4.28991	0.268367	1.28385	0.378042	0.366515	0.322389	0.318663	1.1609	1.13855	2.18011	1.3501	0.465596	0.932821	0.276982	0.405519	0.186168	1.75958	3.48318	1.24881	0.268367	0.325067	0.887065	0.183491	0.424264	3.22715	1.04075	0.548259	0.456398	0.973222	0.545465	0.454535	0.73012	0.321225	0.351263	0.47456	0.370707	0.222459	1.00553	0.144809	1.51456	0.312619	0.359659
3423_3	0.342699	0.584646	0.393957	3.16424	5.9197	0.266047	0.204209	4.27933	0.264989	1.37044	0.373736	0.375617	0.332354	0.328827	1.09652	1.16118	2.19727	1.38608	0.464378	0.94933	0.281919	0.397367	0.203151	1.77839	3.42476	1.20597	0.280273	0.327416	0.903127	0.187867	0.439102	3.16012	1.04126	0.560075	0.468728	0.98119	0.5502	0.456736	0.97202	0.338585	0.355279	0.489067	0.379144	0.22067	0.979524	0.142018	1.51218	0.312097	0.36668
3423_4	0.330938	0.561575	0.36945	2.96695	5.44561	0.258227	0.203334	4.16324	0.242564	1.24989	0.399914	0.35781	0.325478	0.315563	1.01868	1.05446	2.09685	1.39589	0.456675	0.912631	0.284093	0.406237	0.183934	1.5633	3.18796	1.19026	0.276477	0.311683	0.85975	0.190257	0.405087	2.95876	0.937778	0.520908	0.461848	0.900704	0.56215	0.431528	0.642908	0.31585	0.326196	0.441586	0.38928	0.210116	1.03619	0.15198	1.49252	0.302688	0.316924
3423_5	0.324269	0.562573	0.366374	3.0133	5.37822	0.266813	0.208772	4.10746	0.243129	1.29751	0.404094	0.366959	0.323977	0.31462	1.0674	1.05746	2.10746	1.36974	0.454678	0.919298	0.284064	0.431871	0.194006	1.52368	3.22544	1.28392	0.286696	0.324269	0.87076	0.189035	0.418713	2.9481	0.980409	0.545614	0.46462	0.907602	0.577047	0.42924	0.676901	0.323392	0.348099	0.450585	0.368275	0.211971	0.992078	0.150596	1.52829	0.304873	0.322557
3423_6	0.308891	0.561607	0.358348	3.03888	5.5769	0.263007	0.205975	4.10806	0.241281	1.28388	0.373928	0.367353	0.32976	0.322041	1.01987	1.0536	2.08462	1.39051	0.464694	0.92267	0.281161	0.409663	0.18825	1.49414	3.19054	1.26115	0.274585	0.309463	0.866495	0.185678	0.400943	2.96527	0.94554	0.51558	0.457976	0.923242	0.54574	0.439537	0.669954	0.323185	0.340766	0.452258	0.375357	0.214257	0.944528	0.150838	1.50775	0.317174	0.320909
3423_7	0.266933	0.513347	0.338841	2.84674	4.99219	0.261849	0.209007	3.72562	0.240058	1.28673	0.336844	0.359179	0.310695	0.312875	0.990557	0.912112	1.85546	1.32068	0.441438	0.865989	0.287634	0.4142	0.190303	1.28273	2.80062	1.1765	0.277828	0.29744	0.811876	0.195025	0.378246	2.69294	0.84329	0.498457	0.412566	0.834574	0.595061	0.392954	0.642818	0.291629	0.302706	0.40276	0.382422	0.192595	0.984236	0.155155	1.44949	0.300353	0.29133
3423_8	0.25961	0.501316	0.331227	2.70897	4.92628	0.284185	0.19993	3.62963	0.229068	1.21309	0.333509	0.370195	0.304897	0.296647	0.968053	0.885905	1.83307	1.26119	0.429875	0.863086	0.280323	0.403019	0.214148	1.2575	2.67983	1.13586	0.263472	0.296647	0.798841	0.187467	0.396524	2.50851	0.814815	0.478322	0.426365	0.79849	0.550465	0.373003	0.588731	0.283307	0.304897	0.387397	0.354748	0.189577	0.935397	0.151393	1.40991	0.279979	0.288132
3423_9	0.292189	0.50627	0.337155	2.78843	4.87979	0.291652	0.206557	3.66697	0.23952	1.30401	0.337513	0.358295	0.309029	0.324794	0.977248	0.927983	1.92082	1.32354	0.446256	0.899678	0.286994	0.42655	0.198853	1.2775	2.77356	1.17485	0.270871	0.307417	0.811358	0.208886	0.381763	2.57291	0.855428	0.480652	0.433716	0.846829	0.542458	0.385525	0.632211	0.293264	0.309746	0.391078	0.347904	0.193099	0.9074	0.154126	1.45302	0.287882	0.292039
3423_10	0.256346	0.495467	0.32049	2.65367	4.33862	0.269266	0.215095	3.53581	0.2432	1.28672	0.328196	0.359927	0.31301	0.325929	0.927017	0.853808	1.80281	1.26337	0.438123	0.804624	0.312557	0.43291	0.19651	1.16863	2.55213	1.12965	0.272439	0.335449	0.798277	0.205349	0.386673	2.36061	0.782638	0.50136	0.427244	0.832276	0.603581	0.375567	0.56913	0.289211	0.30893	0.383726	0.344968	0.177519	0.922868	0.154522	1.34793	0.29845	0.277907
3423_11	0.246853	0.43802	0.293365	2.48603	4.28718	0.289098	0.207382	3.25688	0.241519	1.21378	0.312567	0.327075	0.291231	0.305526	0.848731	0.774269	1.67186	1.18541	0.419031	0.803286	0.295925	0.413697	0.186047	1.05142	2.39599	1.07916	0.260721	0.281203	0.749093	0.187327	0.327502	2.20738	0.735438	0.459142	0.409217	0.761895	0.544271	0.349264	0.570728	0.276509	0.297205	0.358225	0.317474	0.18273	0.915082	0.162282	1.38604	0.310498	0.286793
3423_12	0.245222	0.460812	0.417221	2.55229	4.26906	0.264763	0.196908	3.29203	0.234915	1.23792	0.32682	0.341851	0.29096	0.310286	0.893279	0.79708	1.70925	1.1939	0.419154	0.837234	0.291819	0.423663	0.195834	1.06785	2.38179	1.10307	0.261542	0.287095	0.753275	0.191754	0.341422	2.2055	0.733949	0.468971	0.405196	0.802877	0.545416	0.352373	0.594374	0.283874	0.30685	0.365471	0.337127	0.176509	0.871901	0.161583	1.42933	0.302141	0.280467
3423_13	0.267413	0.440547	0.31592	2.49005	3.7102	0.274876	0.219154	3.34104	0.238557	1.35075	0.315672	0.34204	0.287562	0.302239	0.838557	0.78408	1.70373	1.21741	0.429602	0.807214	0.30199	0.440796	0.19602	1.11144	2.36592	1.07363	0.259701	0.294527	0.766915	0.211443	0.325622	2.1194	0.859701	0.464428	0.401741	0.772388	0.605721	0.368657	0.589801	0.282338	0.294776	0.375871	0.313184	0.170505	0.882831	0.157467	1.40755	0.279546	0.259736
3423_14	0.238419	0.46576	0.303122	2.55186	4.04909	0.313444	0.250504	3.30136	0.237412	1.39602	0.331823	0.362034	0.289778	0.320997	0.860272	0.799597	1.69763	1.23112	0.437815	0.850705	0.315458	0.451158	0.205438	1.11732	2.36782	1.09542	0.270393	0.298338	0.780715	0.218781	0.344914	2.19512	0.865811	0.481873	0.429507	0.791037	0.583333	0.351208	0.597936	0.289275	0.295821	0.356244	0.337613	0.181243	0.852644	0.161047	1.49546	0.302584	0.280164
3423_15	0.268269	0.448105	0.318553	2.5296	4.05598	0.288085	0.217984	3.25019	0.232598	1.43374	0.331682	0.37082	0.297994	0.310627	0.844191	0.80654	1.6433	1.2373	0.433243	0.83032	0.363141	0.461977	0.205598	1.08992	2.31979	1.08422	0.280406	0.305673	0.777805	0.216497	0.328214	2.18479	0.831806	0.475353	0.425068	0.810998	0.595244	0.353728	0.589547	0.283131	0.292049	0.358187	0.340847	0.180867	0.832505	0.162181	1.4406	0.321276	0.268987
3424_1	0.375536	0.567589	0.333463	2.6329	4.34697	0.221919	0.183872	3.4128	0.214777	1.3071	0.44241	0.321257	0.28347	0.293598	0.937021	0.895598	1.87599	1.23711	0.396702	0.809765	0.317102	0.382158	0.16842	1.42761	2.85171	1.20257	0.240358	0.284379	0.781976	0.161278	0.38047	2.63563	1.08687	0.481366	0.417089	0.847163	0.556551	0.3806	0.586547	0.289703	0.294507	0.381639	0.349695	0.202833	1.16085	0.15111	1.33247	0.290784	0.354239
3424_2	0.379772	0.58138	0.335432	2.64823	4.87461	0.235901	0.185532	3.41232	0.219156	1.42599	0.449699	0.333958	0.288547	0.300469	1.01259	0.937575	1.92485	1.30703	0.413798	0.818754	0.335566	0.378567	0.17495	1.43804	2.85867	1.26564	0.252512	0.306095	0.798392	0.16651	0.400268	2.75177	1.07569	0.488011	0.44568	0.859612	0.551909	0.383255	0.595981	0.30221	0.305157	0.395847	0.347756	0.206316	1.17429	0.152436	1.36676	0.294395	0.368854
3424_3	0.379923	0.581753	0.337223	2.64076	5.11709	0.24506	0.192017	3.3599	0.213632	1.51691	0.455908	0.339875	0.285373	0.297441	0.981435	0.935287	1.97414	1.32728	0.41334	0.842329	0.318791	0.386686	0.179287	1.43297	2.91089	1.23604	0.251028	0.299297	0.793396	0.166954	0.393847	2.70243	1.07585	0.483755	0.439464	0.875215	0.555629	0.388277	0.600318	0.31521	0.307652	0.403793	0.346506	0.2058	1.10209	0.153277	1.35405	0.29028	0.357819
3424_4	0.238413	0.359105	0.210627	1.67155	2.66614	0.158553	0.124616	2.0613	0.140418	0.836144	0.289638	0.217733	0.191431	0.195991	0.6042	0.532294	1.14519	0.818857	0.28126	0.507477	0.217626	0.254322	0.117828	0.848764	1.67897	0.764344	0.165447	0.19037	0.488175	0.115707	0.247852	1.58066	0.670803	0.320501	0.277124	0.532294	0.381271	0.23661	0.393361	0.185598	0.194824	0.237777	0.227171	0.188498	1.09217	0.15471	1.32714	0.287927	0.341659
3424_5	0.387123	0.557831	0.326507	2.54227	4.23673	0.237877	0.201016	3.1173	0.209043	1.36189	0.450524	0.368775	0.281127	0.297346	0.935125	0.846822	1.74787	1.23837	0.404325	0.79882	0.343054	0.388761	0.186107	1.24902	2.55079	1.18775	0.256553	0.27998	0.765236	0.168906	0.392202	2.40236	1.04325	0.465924	0.445446	0.846986	0.559305	0.365826	0.620577	0.289318	0.301278	0.37713	0.325852	0.188814	1.02633	0.149084	1.31851	0.291514	0.326037
3424_6	0.366568	0.551244	0.330714	2.5442	4.50344	0.234283	0.192043	3.1629	0.206614	1.45318	0.443517	0.340373	0.287983	0.301081	0.921906	0.850196	1.82269	1.29158	0.412901	0.824656	0.332842	0.405043	0.192862	1.29044	2.64866	1.21988	0.257204	0.294695	0.769646	0.190079	0.388834	2.4206	1.04257	0.472331	0.44057	0.811067	0.566143	0.373281	0.599378	0.305828	0.308775	0.378029	0.337917	0.182817	0.959155	0.150329	1.33531	0.285634	0.322254
3424_7	0.299962	0.476577	0.294862	2.23517	3.55195	0.22875	0.183226	2.67265	0.197393	1.22837	0.390064	0.312051	0.263128	0.285417	0.822818	0.681904	1.56611	1.09142	0.387042	0.74405	0.322063	0.370608	0.183037	1.06441	2.13506	1.05553	0.262939	0.275784	0.685871	0.200604	0.32074	2.04609	0.831885	0.441632	0.387609	0.720816	0.560824	0.319418	0.527956	0.261617	0.271062	0.319229	0.329618	0.161117	0.960124	0.15145	1.31592	0.30102	0.305317
3424_8	0.385695	0.49832	0.29757	2.35625	3.8605	0.237305	0.219917	2.78581	0.212211	1.2948	0.419087	0.330369	0.26062	0.295791	0.871764	0.711124	1.65461	1.15728	0.405256	0.758348	0.331753	0.398538	0.186129	1.09959	2.20865	1.1231	0.253112	0.277416	0.711519	0.17783	0.34341	2.13555	0.87868	0.470856	0.422446	0.75657	0.572219	0.337878	0.571033	0.270302	0.289271	0.34262	0.325232	0.174256	0.909066	0.147207	1.31113	0.302977	0.305152
3424_9	0.320669	0.504921	0.298228	2.37539	3.71142	0.24685	0.188976	2.80728	0.20315	1.31654	0.40748	0.326181	0.273228	0.306299	0.860827	0.72874	1.65394	1.1935	0.399213	0.784449	0.338583	0.390354	0.194094	1.11004	2.26417	1.10984	0.271457	0.29252	0.713386	0.183465	0.342126	2.14606	0.872441	0.44626	0.41811	0.750787	0.561614	0.330118	0.56811	0.277165	0.299803	0.337008	0.31811	0.168283	0.91377	0.153463	1.35449	0.303018	0.298302
3424_10	0.316216	0.49484	0.302457	2.27543	3.3226	0.249877	0.203194	2.65799	0.251597	1.45725	0.418673	0.322604	0.271744	0.320885	0.846437	0.697297	1.55823	1.16732	0.458477	0.795332	0.371007	0.404668	0.192629	1.11278	2.14742	1.09312	0.27027	0.279361	0.689681	0.210319	0.360688	2.04373	0.891155	0.449631	0.444226	0.765111	0.627027	0.323587	0.627273	0.286978	0.298034	0.347174	0.346192	0.161711	0.950446	0.160225	1.31648	0.285266	0.295177
3424_11	0.331977	0.49911	0.321801	2.36123	3.41999	0.274739	0.230221	2.76978	0.250064	1.38107	0.442127	0.343678	0.29509	0.326126	0.878911	0.70491	1.59145	1.20834	0.435258	0.8377	0.380056	0.451285	0.208853	1.17527	2.2694	1.09336	0.272704	0.29331	0.725515	0.210888	0.365301	2.08166	0.892394	0.474434	0.454083	0.765454	0.641058	0.345714	0.612821	0.288476	0.319257	0.366573	0.354108	0.165956	0.922926	0.162676	1.30207	0.277304	0.300754
3424_12	0.342512	0.518785	0.316521	2.40787	3.54606	0.274575	0.220278	2.76068	0.235975	1.456	0.443644	0.360782	0.314462	0.332733	0.85718	0.727226	1.62301	1.22954	0.483016	0.811889	0.38703	0.446475	0.202265	1.19738	2.25502	1.15157	0.278693	0.300823	0.73263	0.204323	0.362069	2.11168	0.920998	0.479928	0.464745	0.81755	0.633556	0.348173	0.639475	0.30983	0.297993	0.388317	0.34843	0.15983	0.936754	0.158359	1.32473	0.26622	0.288773
3424_13	0.326641	0.50944	0.323944	2.2715	2.82379	0.284088	0.228049	2.55619	0.252322	1.51573	0.441414	0.341924	0.279892	0.341924	0.798921	0.690441	1.50075	1.14174	0.46359	0.851963	0.415043	0.454001	0.227749	1.10369	2.06952	1.06413	0.277794	0.303866	0.697932	0.232245	0.351513	2.0018	0.973329	0.479473	0.437219	0.783039	0.671861	0.34552	0.633803	0.302367	0.307761	0.369494	0.358406	0.142013	0.898329	0.162592	1.31948	0.296862	0.270171
3424_14	0.340412	0.496768	0.330563	2.36442	2.95568	0.278239	0.255771	2.65343	0.247769	1.51862	0.46599	0.355802	0.297322	0.358572	0.807941	0.717452	1.6008	1.16497	0.452447	0.80671	0.412435	0.464143	0.234534	1.15266	2.10649	1.08218	0.288089	0.315789	0.729763	0.230532	0.382887	2.02001	1.02308	0.50354	0.509695	0.772853	0.677131	0.37273	0.640505	0.305325	0.312404	0.376424	0.370576	0.153719	0.897452	0.162834	1.34701	0.288792	0.288171
3424_15	0.31131	0.51756	0.33006	2.25119	3.08125	0.297917	0.238095	2.58661	0.246131	1.4128	0.468155	0.34375	0.288095	0.332738	0.799702	0.678571	1.50982	1.11726	0.443452	0.805655	0.424405	0.458333	0.23006	1.08899	2.07173	1.07143	0.282738	0.308333	0.716071	0.227083	0.333036	1.91935	0.974702	0.462202	0.42619	0.762798	0.661012	0.341667	0.63631	0.297024	0.313095	0.352679	0.358333	0.143478	0.900207	0.159834	1.32899	0.2853	0.28323
3481_1	0.294368	0.51189	0.330163	2.89462	4.8766	0.223655	0.17184	3.33104	0.228661	1.19287	0.33229	0.326033	0.326283	0.269462	0.998748	1.03905	2.04456	1.23442	0.401627	0.823154	0.236295	0.348811	0.149312	1.52365	3.01289	1.17159	0.249687	0.287359	0.790488	0.156821	0.376345	3.0801	1.2627	0.480601	0.44368	0.897372	0.548185	0.368836	0.594493	0.292741	0.294618	0.404881	0.340426	0.210696	1.16643	0.146009	1.24617	0.295525	0.340689
3481_2	0.297663	0.518256	0.333797	2.98977	5.34769	0.225521	0.174479	3.42236	0.221857	1.19798	0.327858	0.334049	0.298421	0.273026	1.05862	1.02211	2.10006	1.25711	0.423752	0.809981	0.239419	0.347821	0.153506	1.50411	3.03361	1.17498	0.242325	0.282754	0.800253	0.155907	0.373847	3.02956	1.28629	0.486166	0.429311	0.907265	0.562982	0.369804	0.586229	0.299179	0.296778	0.419078	0.33885	0.205977	1.10227	0.144027	1.2203	0.284779	0.335812
3481_3	0.307743	0.55438	0.344693	3.04622	5.56535	0.231623	0.179136	3.60974	0.237107	1.2358	0.343387	0.350568	0.303303	0.306437	1.11568	1.08082	2.14702	1.30187	0.408017	0.864865	0.256691	0.357096	0.162162	1.55869	2.63912	1.20642	0.254733	0.330591	0.830004	0.159681	0.392218	3.20969	1.30056	0.511686	0.442225	0.946599	0.585194	0.391174	0.624755	0.306959	0.31179	0.420682	0.330069	0.208195	1.15698	0.145487	1.25388	0.295404	0.350291
3481_4	0.287488	0.482459	0.310618	2.70615	4.66998	0.223999	0.173549	3.24992	0.223688	1.13288	0.321484	0.319932	0.286402	0.263272	0.978268	0.897392	1.86697	1.2091	0.397547	0.759702	0.2285	0.35579	0.164079	1.27585	2.6751	1.0579	0.245265	0.268395	0.726793	0.156163	0.363552	2.71732	1.09531	0.474232	0.465073	0.80177	0.58693	0.345855	0.593449	0.286402	0.29556	0.394908	0.342906	0.19316	1.08617	0.147653	1.22179	0.288933	0.316668
3481_5	0.305103	0.483791	0.307275	2.70467	4.63937	0.223825	0.175275	3.25345	0.220102	1.09881	0.327284	0.326664	0.278424	0.26555	0.95781	0.886769	1.85652	1.22258	0.394912	0.758647	0.222584	0.35024	0.165814	1.27734	2.6296	1.08252	0.241353	0.266481	0.73414	0.148596	0.357376	2.64231	1.09462	0.467039	0.44036	0.78998	0.546766	0.344656	0.571429	0.2868	0.295176	0.38452	0.33535	0.194352	1.06614	0.146801	1.1856	0.297753	0.317694
3481_6	0.293697	0.501667	0.314812	2.77425	4.89395	0.232735	0.180346	3.22813	0.216701	1.18035	0.326401	0.335926	0.289411	0.269567	0.938562	0.925544	1.91443	1.24004	0.401969	0.798539	0.2602	0.36228	0.167646	1.31211	2.74599	1.12446	0.249563	0.269884	0.759168	0.154786	0.379584	2.75282	1.11573	0.486426	0.431338	0.806636	0.589935	0.353866	0.597873	0.296237	0.297984	0.392443	0.327195	0.192142	1.08288	0.146753	1.17286	0.29216	0.297363
3481_7	0.266243	0.465273	0.327483	2.51083	3.93465	0.220687	0.183159	2.94716	0.218073	1.17177	0.314787	0.316281	0.276512	0.261763	0.891524	0.817961	1.74701	1.13872	0.404593	0.73581	0.280433	0.376027	0.178491	1.1391	2.30433	1.00523	0.25112	0.271845	0.710045	0.172143	0.361464	2.40217	1.06367	0.456684	0.464712	0.739358	0.603435	0.350822	0.571509	0.288462	0.28286	0.381441	0.34186	0.176404	0.993976	0.14867	1.17163	0.295522	0.287338
3481_8	0.262643	0.440276	0.293457	2.47888	3.91771	0.224941	0.17872	2.90593	0.212797	1.08845	0.302882	0.30832	0.268624	0.263368	0.861156	0.793003	1.70292	1.12471	0.373029	0.711981	0.251949	0.366685	0.178902	1.09353	2.28312	0.99275	0.231104	0.258293	0.680442	0.160595	0.349465	2.30198	1.03716	0.475258	0.42505	0.754939	0.561356	0.338952	0.54468	0.272249	0.287475	0.350009	0.345115	0.18104	1.00776	0.144422	1.15264	0.29546	0.289984
3481_9	0.267698	0.481431	0.311025	2.64603	3.96035	0.247969	0.194391	3.10967	0.228627	1.20174	0.326112	0.329014	0.288975	0.280851	0.886074	0.869052	1.83946	1.21702	0.399226	0.810638	0.255706	0.392263	0.177369	1.18085	2.40909	1.04681	0.25087	0.278723	0.723017	0.173888	0.367118	2.43791	1.10677	0.505609	0.434816	0.809091	0.619923	0.350484	0.599807	0.286847	0.306963	0.39381	0.349516	0.179588	1.01083	0.14549	1.18466	0.312406	0.285912
3481_10	0.260539	0.426988	0.294003	2.38983	3.38961	0.230117	0.210995	2.66819	0.23229	1.13385	0.317688	0.312256	0.267927	0.295306	0.846154	0.755758	1.61365	1.09387	0.392003	0.681443	0.246632	0.401782	0.174272	1.02412	2.15558	0.971969	0.250326	0.299435	0.659061	0.175576	0.384615	2.12799	0.963277	0.506519	0.49435	0.760756	0.636897	0.331378	0.562581	0.292699	0.302477	0.424381	0.347675	0.170795	0.914526	0.156575	1.17492	0.302446	0.273242
3481_11	0.293127	0.472821	0.312893	2.46698	3.78077	0.244385	0.196316	2.80683	0.213163	1.11568	0.326146	0.327269	0.277853	0.274259	0.885669	0.780323	1.68801	1.10445	0.401168	0.723495	0.264151	0.390386	0.183288	1.08019	2.23854	0.992138	0.253594	0.273136	0.698787	0.181267	0.368823	2.20957	1.00854	0.506963	0.489892	0.787736	0.619721	0.378257	0.586927	0.301213	0.308625	0.433064	0.350629	0.170449	0.905407	0.148972	1.16344	0.302056	0.252704
3481_12	0.274443	0.454752	0.310141	2.4925	3.72738	0.251478	0.224648	2.83311	0.21578	1.18145	0.321965	0.364484	0.302638	0.274443	0.874261	0.792178	1.706	1.16826	0.403138	0.716007	0.261482	0.40291	0.220555	1.07481	2.21101	1.02115	0.254434	0.277399	0.705321	0.182583	0.372442	2.2342	1.02387	0.527058	0.512278	0.829013	0.639609	0.357663	0.600045	0.305139	0.318781	0.40291	0.35266	0.163759	0.871595	0.149985	1.17463	0.31206	0.275176
3481_13	0.285873	0.419928	0.309742	2.32306	3.15543	0.255065	0.204552	2.45656	0.217874	1.25229	0.333611	0.318068	0.291424	0.285595	0.812379	0.711352	1.55121	1.005	0.407161	0.697474	0.275326	0.405218	0.191785	0.963641	1.90314	0.922842	0.284763	0.268387	0.631696	0.194283	0.394116	1.97946	0.902859	0.531779	0.590064	0.815154	0.629475	0.354149	0.614765	0.318623	0.323064	0.444629	0.35637	0.155602	0.851565	0.151452	1.1407	0.305922	0.253678
3481_14	0.251861	0.383569	0.282413	2.22234	2.9982	0.25982	0.195122	2.2991	0.187677	1.09371	0.303466	0.298588	0.284981	0.260334	0.787933	0.67163	1.43646	0.946085	0.397433	0.640308	0.298074	0.358922	0.185366	0.875481	1.76457	0.858023	0.262388	0.266496	0.58742	0.185623	0.358151	1.83646	0.844929	0.502182	0.554557	0.762773	0.623363	0.324262	0.562003	0.277279	0.335815	0.412067	0.321694	0.151851	0.849464	0.151287	1.14903	0.296185	0.22477
3481_15	0.299769	0.460938	0.366319	2.4485	3.23872	0.258102	0.223669	2.60735	0.216725	1.20284	0.33941	0.344618	0.295428	0.308738	0.874421	0.748553	1.62992	1.10388	0.429109	0.746817	0.291667	0.394097	0.210938	1.00376	2.00087	0.968171	0.268808	0.287326	0.684317	0.204282	0.385995	2.05816	0.953993	0.56713	0.565104	0.853877	0.678819	0.374132	0.685185	0.346933	0.357639	0.40162	0.369792	0.147667	0.843491	0.146539	1.12641	0.30681	0.241911
3488_1	0.317572	0.509816	0.331817	2.70457	4.19691	0.194039	0.162198	3.55303	0.258559	1.93883	0.345224	0.294111	0.283577	0.248743	0.997247	0.965525	1.83325	1.14316	0.419919	0.845942	0.249222	0.360426	0.143763	1.67441	2.6695	1.02298	0.223605	0.253531	0.686497	0.14508	0.377065	2.74922	1.39562	0.481087	0.490903	0.875509	0.510294	0.384486	0.592171	0.277472	0.296265	0.391788	0.344625	0.189935	0.996104	0.134026	1.16143	0.257597	0.367338
3488_2	0.312992	0.511085	0.321931	2.68188	4.1969	0.18534	0.158045	3.55149	0.271633	1.42884	0.349821	0.284982	0.262574	0.247318	0.981049	0.95447	1.87998	1.17318	0.393921	0.809297	0.253278	0.349344	0.143623	1.68272	2.67723	1.03743	0.223242	0.252563	0.670322	0.141836	0.373778	2.70072	1.39344	0.476877	0.484982	0.870441	0.512872	0.38093	0.581764	0.281645	0.288677	0.387723	0.358999	0.186967	1.01424	0.136938	1.14617	0.270284	0.343724
3488_3	0.301695	0.52385	0.325182	2.71005	4.29637	0.192494	0.158717	3.63886	0.269128	1.30811	0.352663	0.285593	0.269855	0.244068	1.01235	0.971671	1.8201	1.18947	0.405811	0.806901	0.254843	0.352542	0.145278	1.71755	2.67785	1.04056	0.223002	0.254964	0.686199	0.147094	0.377724	2.75666	1.43293	0.493341	0.485593	0.876029	0.540073	0.386077	0.631477	0.286562	0.298426	0.422397	0.36368	0.187186	1.04151	0.137038	1.15328	0.270014	0.348331
3488_4	0.29086	0.465345	0.306447	2.4434	3.55206	0.193856	0.157536	3.19613	0.212318	6.11335	0.327028	0.27951	0.255599	0.231538	0.872579	0.819159	1.73759	1.06432	0.39089	0.778299	0.247881	0.349274	0.149062	1.35502	2.26317	0.966556	0.218826	0.234564	0.639982	0.145884	0.359867	2.35351	1.11804	0.58414	0.491223	0.764831	0.510139	0.347306	0.58293	0.270732	0.288438	0.388469	0.345944	0.17177	0.928583	0.132402	1.09665	0.241252	0.311827
3488_5	0.304427	0.472235	0.306557	2.45976	3.57234	0.189107	0.158679	3.21588	0.224707	1.53857	0.335311	0.272174	0.251635	0.241594	0.897003	0.816979	1.719	1.09524	0.387646	0.779248	0.248136	0.351133	0.148334	1.35585	2.29347	0.965769	0.2171	0.234444	0.64202	0.141336	0.363913	2.36376	1.13251	0.476799	0.507987	0.757188	0.520615	0.373802	0.698463	0.275825	0.282215	0.371976	0.35874	0.171277	0.949836	0.133715	1.0784	0.240426	0.307856
3488_6	0.286651	0.463647	0.295143	2.41359	3.59714	0.185936	0.159565	3.20977	0.210369	1.20367	0.326877	0.26758	0.252086	0.228248	0.874851	0.805274	1.66135	1.07092	0.369785	0.770411	0.241806	0.362485	0.15003	1.32852	2.27026	0.954857	0.210816	0.235399	0.619636	0.139154	0.359356	2.30125	1.0882	0.472586	0.464094	0.726907	0.532032	0.359505	0.731526	0.274583	0.287247	0.379172	0.337753	0.168154	0.986283	0.13535	1.07172	0.260949	0.302512
3488_7	0.264036	0.429417	0.276054	2.28807	3.18726	0.188879	0.161256	2.81058	0.192646	4.07749	0.319283	0.258117	0.260807	0.231928	0.820807	0.727354	1.99749	0.998924	0.377937	0.728251	0.249148	0.356951	0.150314	1.19121	1.91857	0.900269	0.205919	0.226188	0.586009	0.148879	0.346547	2.03803	0.995874	0.456861	0.504933	0.761794	0.538834	0.360538	0.584753	0.278027	0.28574	0.376861	0.353004	0.151866	0.822806	0.127666	1.00369	0.228261	0.263331
3488_8	0.275849	0.430764	0.285166	2.26525	3.25009	0.189258	0.157837	2.91761	0.202594	1.73475	0.321703	0.262148	0.262696	0.229083	0.763062	0.744428	1.60778	1.038	0.378882	0.767994	0.245342	0.365181	0.155645	1.19985	2.04531	0.900804	0.214468	0.228718	0.580197	0.153453	0.350018	2.03654	1.01279	0.477347	0.513336	0.723054	0.540921	0.362258	0.630252	0.279503	0.312203	0.376142	0.386555	0.154218	0.813469	0.133884	0.98631	0.225388	0.268673
3488_9	0.272582	0.428343	0.288585	2.2548	3.16696	0.187411	0.157895	2.82948	0.19808	1.16661	0.315612	0.260669	0.248933	0.230619	0.815612	0.737376	1.49964	0.99591	0.368243	0.771871	0.238976	0.349929	0.152383	1.18297	1.99058	0.867176	0.21106	0.225818	0.557966	0.146871	0.340149	2.05725	1.01689	0.47404	0.492354	0.697013	0.544452	0.358286	0.624111	0.27027	0.290007	0.381579	0.354552	0.158171	0.858376	0.134841	1.00689	0.241007	0.275951
3488_10	0.246061	0.396566	0.269697	2.13818	2.82626	0.186869	0.155758	2.61212	0.185657	1.95313	0.296768	0.260202	0.255152	0.227677	0.745253	0.678586	1.48323	0.945859	0.400404	0.708889	0.238384	0.348687	0.15596	1.08323	1.81758	0.820808	0.209293	0.224646	0.551313	0.148889	0.344848	1.87293	0.94202	0.570303	0.522424	0.719596	0.563636	0.363232	0.611111	0.267273	0.287879	0.368485	0.380808	0.154174	0.82825	0.132851	1.00065	0.231714	0.296071
3488_11	0.255122	0.398542	0.268913	2.06954	2.71277	0.184988	0.15918	2.55221	0.181442	1.39145	0.30398	0.246651	0.247636	0.226162	0.760441	0.676123	1.43932	0.920016	0.357565	0.694641	0.234437	0.347715	0.148542	1.04649	1.69641	0.822695	0.201734	0.215524	0.516154	0.14539	0.330575	1.80772	0.932624	0.466903	0.524626	0.672577	0.538416	0.353625	0.545114	0.270686	0.290583	0.376084	0.384358	0.158022	0.81745	0.136817	1.00115	0.242207	0.274527
3488_12	0.262957	0.402973	0.295701	2.14805	2.92346	0.188429	0.164323	2.62716	0.185818	1.12917	0.310165	0.261551	0.24307	0.223182	0.752712	0.676577	1.41503	0.949578	0.36581	0.718963	0.242065	0.37284	0.155886	1.0912	1.79871	0.82262	0.208116	0.225191	0.534351	0.149257	0.340297	1.85436	0.962033	0.485335	0.521695	0.696063	0.549016	0.3636	0.560265	0.270189	0.306147	0.383286	0.389715	0.156998	0.841209	0.137277	1.00038	0.247279	0.264054
3488_13	0.245073	0.355809	0.264523	2.00182	2.51997	0.226141	0.184907	2.20721	0.177905	1.58921	0.288122	0.242479	0.260373	0.23418	0.739108	0.627853	1.28631	0.837915	0.378631	0.74611	0.254927	0.346992	0.159492	0.98055	1.50104	0.73418	0.207728	0.222251	0.48029	0.164678	0.330654	1.59881	0.849326	0.510633	0.568724	0.728994	0.608662	0.360737	0.613589	0.294606	0.324948	0.387967	0.405083	0.139698	0.758828	0.13987	0.992287	0.22266	0.246143
3488_14	0.237231	0.35468	0.259787	1.99767	2.55795	0.196267	0.17008	2.14649	0.187451	1.33783	0.28727	0.26938	0.236712	0.236712	0.752398	0.622764	1.29686	0.848328	0.360902	0.772103	0.256417	0.354939	0.163599	0.972258	1.47005	0.728027	0.196267	0.210008	0.473943	0.15245	0.344309	1.59502	0.869328	0.536427	0.574281	0.718434	0.573503	0.381644	0.568317	0.291418	0.332383	0.394348	0.430127	0.151484	0.735661	0.141869	0.980263	0.231107	0.253036
3488_15	0.24845	0.368285	0.276085	2.00362	2.51756	0.204029	0.166839	2.26291	0.176395	1.13611	0.293905	0.236054	0.239928	0.229081	0.727014	0.613636	1.28383	0.865961	0.35563	0.754649	0.238895	0.359246	0.161932	0.946281	1.54313	0.724948	0.207386	0.22314	0.48218	0.153409	0.338585	1.57206	0.857438	0.501033	0.577221	0.734504	0.581612	0.384298	0.572572	0.279959	0.332903	0.436983	0.420713	0.148603	0.760736	0.144342	0.963361	0.234322	0.263974
3489_1	0.312913	0.510041	0.350153	2.86235	4.56177	0.23729	0.193696	3.18607	0.251525	1.35092	0.353711	0.34939	0.302364	0.295882	1.0183	0.938358	1.99568	1.23894	0.474199	0.849009	0.27059	0.36909	0.176411	1.56151	3.30097	1.2073	0.258388	0.31698	0.823208	0.183655	0.39273	3.12468	1.2486	0.487799	0.43213	0.881164	0.549059	0.407092	0.621124	0.300076	0.312023	0.419039	0.370869	0.188845	1.00562	0.134028	1.36816	0.297588	0.346033
3489_2	0.312687	0.513105	0.361586	2.93767	5.00561	0.241883	0.19794	3.27474	0.268875	1.35663	0.390533	0.363281	0.307863	0.308384	1.07041	0.977702	1.9554	1.29743	0.460164	0.883296	0.276307	0.383231	0.18477	1.57478	3.39184	1.20811	0.269918	0.318425	0.836876	0.185943	0.399922	3.16026	1.30682	0.474638	0.433824	0.926066	0.560438	0.416482	0.613639	0.306298	0.319077	0.428478	0.368757	0.185692	0.993759	0.12724	1.2977	0.289712	0.334206
3489_3	0.286916	0.533316	0.357753	2.85756	4.54924	0.236973	0.193655	3.2422	0.264747	1.64836	0.36183	0.354695	0.298764	0.29749	1.03096	0.930692	2.01032	1.2994	0.465155	0.863677	0.304752	0.389986	0.171614	1.4914	3.25545	1.21124	0.261689	0.309466	0.806982	0.183335	0.399796	2.99605	1.26768	0.481335	0.43445	0.90674	0.543254	0.407313	0.611543	0.300548	0.315072	0.419799	0.355714	0.180791	0.944071	0.125253	1.30729	0.272525	0.335381
3489_4	0.26272	0.47184	0.32768	2.64128	4.25088	0.24064	0.19424	2.8872	0.22496	1.27008	0.30656	0.35952	0.2904	0.29008	0.9488	0.81792	1.71136	1.2048	0.44784	0.8088	0.31296	0.39472	0.17568	1.26	2.9472	1.14064	0.24048	0.2888	0.77168	0.20656	0.36384	2.70672	1.00368	0.45056	0.41376	0.77616	0.54784	0.37248	0.56608	0.27952	0.29072	0.38416	0.35776	0.185595	0.985908	0.139265	1.25983	0.285622	0.319333
3489_5	0.251652	0.458289	0.30742	2.5285	4.14395	0.227377	0.17929	2.77216	0.216316	1.2833	0.32432	0.327393	0.278845	0.274082	0.9112	0.795053	1.73053	1.18159	0.422646	0.780151	0.267322	0.364879	0.165156	1.19711	2.83208	1.11676	0.242741	0.278845	0.73913	0.182977	0.352435	2.55262	0.974036	0.430788	0.388693	0.737287	0.527731	0.351821	0.547242	0.269166	0.272699	0.369335	0.333692	0.185072	0.972346	0.137162	1.26498	0.283759	0.312801
3489_6	0.260145	0.465398	0.309689	2.61938	4.12866	0.231519	0.184649	2.85153	0.234036	3.00031	0.305127	0.327776	0.28704	0.285153	0.885499	0.799465	1.72916	1.22491	0.426077	0.80497	0.265964	0.380623	0.163416	1.2235	2.88204	1.0821	0.248663	0.293489	0.75118	0.186537	0.342561	2.64785	1.01007	0.45486	0.395565	0.788141	0.528783	0.364895	0.541522	0.273199	0.286883	0.375433	0.335483	0.17343	0.978581	0.131496	1.25694	0.257027	0.296701
3489_7	0.222222	0.465866	0.297898	2.596	3.97037	0.249449	0.196997	2.6965	0.231231	1.32713	0.288488	0.331732	0.284685	0.296296	0.898298	0.749349	1.7001	1.2032	0.451451	0.81041	0.29009	0.399199	0.173373	1.13714	2.73273	1.11191	0.263463	0.287888	0.764164	0.199199	0.328328	2.55796	0.962162	0.443443	0.4002	0.736537	0.556356	0.355355	0.541341	0.282683	0.284284	0.363764	0.369169	0.166608	0.989011	0.146638	1.28122	0.27827	0.298594
3489_8	0.208941	0.428869	0.287176	2.45956	3.87876	0.248721	0.188672	2.5323	0.21273	1.39553	0.308202	0.323357	0.26236	0.281493	0.854897	0.724948	1.62569	1.14245	0.417503	0.741428	0.282629	0.367873	0.173897	1.0663	2.49744	1.07274	0.246259	0.270127	0.753173	0.185831	0.319947	2.30081	0.87384	0.418829	0.38549	0.720402	0.520932	0.33889	0.527751	0.27259	0.27259	0.341353	0.347793	0.165907	1.01534	0.146368	1.2545	0.281707	0.308559
3489_9	0.211814	0.422099	0.304722	2.49149	3.80635	0.246033	0.188301	2.60103	0.22099	3.03422	0.288473	0.320015	0.275473	0.281399	0.870962	0.71038	1.63468	1.17549	0.418276	0.783215	0.280444	0.387306	0.172816	1.08125	2.46894	1.0822	0.243357	0.311986	0.727586	0.188492	0.347735	2.32422	0.902122	0.43529	0.372013	0.719174	0.518448	0.345632	0.545402	0.260371	0.270312	0.349838	0.325559	0.16362	0.980683	0.138898	1.24721	0.273773	0.29171
3489_10	0.252402	0.441643	0.29755	2.54851	3.61167	0.259366	0.205331	2.57012	0.229827	1.41523	0.286744	0.337416	0.290586	0.325648	0.880163	0.7195	1.60567	1.18804	0.448607	0.786023	0.300192	0.404179	0.18804	1.08694	2.51633	1.07949	0.263689	0.301393	0.766811	0.214938	0.337896	2.32829	0.877762	0.473343	0.42195	0.756724	0.596061	0.34414	0.553074	0.276177	0.300192	0.37488	0.364553	0.156539	0.873553	0.154369	1.20862	0.259693	0.278501
3489_11	0.21732	0.429946	0.294532	2.48416	3.73105	0.244309	0.199953	2.53673	0.251819	1.44403	0.30744	0.337714	0.269655	0.30697	0.864586	0.691622	1.58343	1.15419	0.439099	0.778221	0.296175	0.387702	0.189862	1.01596	2.47242	1.06524	0.254635	0.286552	0.742549	0.210279	0.327857	2.25065	0.852617	0.427364	0.40108	0.754987	0.574513	0.351795	0.524525	0.263084	0.278573	0.343816	0.366346	0.15828	0.905354	0.147601	1.26682	0.270041	0.276331
3489_12	0.235488	0.429847	0.296827	2.46181	3.64841	0.256874	0.199295	2.56193	0.231962	1.93725	0.294007	0.345476	0.276381	0.308343	0.8651	0.706933	1.62421	1.18355	0.440188	0.753467	0.277791	0.419036	0.20047	1.0322	2.46933	1.0691	0.251704	0.290482	0.73772	0.206345	0.323149	2.26063	0.877321	0.431727	0.386839	0.709753	0.567803	0.344301	0.541716	0.278731	0.279436	0.341716	0.352761	0.149057	0.90044	0.142817	1.21685	0.250886	0.278826
3489_13	0.209951	0.433556	0.297937	2.47512	3.44933	0.274879	0.206311	2.54187	0.244539	1.51942	0.292172	0.345267	0.281857	0.326456	0.821602	0.669296	1.56311	1.19751	0.463289	0.832828	0.32767	0.425364	0.188107	1.03823	2.25667	1.08859	0.251517	0.298847	0.762439	0.241505	0.32676	2.1426	0.969964	0.443871	0.40625	0.77943	0.636226	0.367718	0.550061	0.282464	0.299454	0.369539	0.369842	0.150725	0.864759	0.164249	1.26245	0.272638	0.285378
3489_14	0.229374	0.430946	0.29586	2.44213	3.34935	0.281354	0.196132	2.48474	0.250831	1.5621	0.24388	0.376247	0.27531	0.384708	0.841342	0.662738	1.58447	1.17407	0.455122	0.770626	0.371714	0.43971	0.190692	1.0272	2.31732	1.07344	0.266546	0.302508	0.768812	0.236627	0.316712	2.13811	0.973104	0.436083	0.431853	0.781203	0.629193	0.340888	0.529163	0.280145	0.313992	0.334542	0.36718	0.157676	0.917605	0.161035	1.2703	0.272476	0.303497
3489_15	0.215015	0.383108	0.286503	2.25283	3.14463	0.271598	0.181617	2.2393	0.22716	1.56997	0.256693	0.314656	0.245653	0.314932	0.780569	0.625173	1.374	1.069	0.431686	0.737786	0.353574	0.394977	0.160916	0.954182	2.10351	0.983163	0.248689	0.271046	0.682031	0.22716	0.331769	1.94618	0.9183	0.50483	0.386144	0.715981	0.56859	0.310792	0.539332	0.248689	0.27353	0.316036	0.331217	0.143851	0.900715	0.14874	1.22377	0.259684	0.296352
3490_1	0.33441	0.578376	0.387528	2.86963	5.22494	0.219201	0.189323	3.83724	0.280036	1.47627	0.388874	0.320861	0.30507	0.290175	1.13773	0.943383	1.98017	1.25132	0.472319	0.912337	0.264334	0.356662	0.15729	2.12804	3.60413	1.18511	0.250157	0.330731	0.796142	0.15729	0.398116	2.99659	1.0376	0.464244	0.469717	0.861104	0.54096	0.432391	0.612113	0.302288	0.304531	0.438672	0.301032	0.211572	1.18292	0.156981	1.30845	0.300889	0.408743
3490_2	0.347258	0.580863	0.400982	2.93655	5.3342	0.231104	0.189885	3.91256	0.292145	1.41765	0.391256	0.337625	0.311504	0.295572	1.11949	0.990459	2.06873	1.29381	0.463968	0.914227	0.277881	0.360689	0.161541	2.31391	3.59309	1.22814	0.260004	0.344479	0.811412	0.161727	0.406725	3.18887	1.06067	0.498518	0.450352	0.911078	0.542238	0.428585	0.6093	0.312153	0.31558	0.440163	0.299185	0.210537	1.27165	0.153155	1.31627	0.298346	0.409281
3490_3	0.363178	0.613321	0.405328	3.06299	5.56042	0.231018	0.195147	4.05262	0.300761	1.50799	0.407517	0.342721	0.323597	0.301618	1.13492	1.03026	2.17555	1.31675	0.480875	0.942626	0.284206	0.375167	0.165557	2.57136	3.73692	1.25804	0.266318	0.356518	0.789819	0.164891	0.421598	3.19429	1.12626	0.521408	0.482112	0.957279	0.556137	0.447288	0.640818	0.324833	0.323787	0.45804	0.300571	0.207799	1.27715	0.154376	1.28209	0.299166	0.401718
3490_4	0.301627	0.516493	0.345798	2.69453	4.53683	0.219272	0.199503	3.51423	0.234636	1.32784	0.361726	0.298238	0.289652	0.268979	0.995707	0.815183	1.85269	1.28615	0.440239	0.839697	0.256439	0.343651	0.156801	1.77237	3.18888	1.16923	0.245368	0.292024	0.726841	0.156123	0.367262	2.63319	0.866584	0.447582	0.442386	0.794397	0.532874	0.380027	0.584727	0.287054	0.288296	0.400249	0.29948	0.197802	1.11035	0.153383	1.27234	0.29624	0.375745
3490_5	0.307119	0.522412	0.342428	2.73106	4.53044	0.22263	0.176659	3.49524	0.240972	1.25954	0.3657	0.308036	0.29898	0.306546	1.00252	0.82999	1.83102	1.22286	0.433566	0.860484	0.254156	0.358936	0.157744	1.76923	3.14353	1.11831	0.248424	0.302877	0.745386	0.159349	0.37533	2.70068	0.900837	0.451221	0.449501	0.781726	0.52459	0.380259	0.588444	0.29875	0.291872	0.394245	0.289235	0.19223	1.12107	0.145595	1.25083	0.295899	0.372686
3490_6	0.327989	0.557618	0.363549	2.90068	4.95468	0.237825	0.186355	3.78363	0.255665	1.31545	0.378134	0.325699	0.313886	0.290019	0.98216	0.884523	1.94648	1.28026	0.452628	0.878496	0.27001	0.377049	0.169479	1.81039	3.36066	1.2271	0.264706	0.370058	0.786765	0.167671	0.39742	2.81485	0.931774	0.479388	0.46649	0.837392	0.557739	0.397541	0.615839	0.298457	0.305689	0.416586	0.286765	0.184119	1.15176	0.145146	1.21985	0.281773	0.350626
3490_7	0.275488	0.469842	0.317411	2.45744	4.00898	0.238985	0.178811	3.19435	0.200913	1.31242	0.342507	0.289035	0.28547	0.266933	0.890346	0.728076	1.69656	1.24198	0.434621	0.824184	0.257807	0.358192	0.17054	1.44603	2.71838	1.08299	0.259803	0.285898	0.683873	0.168116	0.357479	2.31655	0.783973	0.429203	0.403964	0.760873	0.536718	0.351062	0.547982	0.282048	0.26294	0.371168	0.280337	0.177331	1.02396	0.142689	1.22938	0.300345	0.323888
3490_8	0.287589	0.481698	0.323465	2.47513	4.34972	0.231734	0.1804	3.30349	0.221963	1.24121	0.351028	0.298381	0.289631	0.275193	0.931311	0.741432	1.72554	1.21744	0.433717	0.863935	0.269943	0.368091	0.175733	1.41024	2.73079	1.09392	0.243547	0.321423	0.699577	0.169024	0.357591	2.36065	0.798308	0.433134	0.42205	0.749891	0.536532	0.347382	0.572408	0.275193	0.283214	0.368966	0.269651	0.172702	0.985498	0.134499	1.17801	0.277534	0.288638
3490_9	0.298369	0.510549	0.342062	2.63789	4.50636	0.231932	0.212779	3.43079	0.235224	1.26725	0.354332	0.311387	0.300613	0.282209	0.902738	0.780189	1.77944	1.246	0.435583	0.86518	0.279216	0.380967	0.175221	1.40925	2.81655	1.16939	0.254078	0.311537	0.716145	0.171031	0.370492	2.51264	0.822684	0.452491	0.425408	0.762532	0.545414	0.366901	0.614544	0.28161	0.284004	0.384109	0.265749	0.169595	1.02294	0.132992	1.17553	0.283065	0.29128
3490_10	0.207957	0.368062	0.227292	1.93393	3.17443	0.200028	0.154263	2.44749	0.165809	1.01739	0.28321	0.242871	0.218946	0.232021	0.713451	0.551954	1.30588	0.983586	0.433857	0.71053	0.219641	0.326054	0.165113	0.957157	2.01474	0.843928	0.199193	0.220337	0.545556	0.140214	0.288218	1.78105	0.571707	0.339964	0.307692	0.574628	0.424955	0.262345	0.440812	0.217415	0.221449	0.280011	0.217137	0.177855	0.954555	0.160854	1.14462	0.29272	0.341543
3490_11	0.225014	0.385841	0.250574	1.99655	3.01694	0.218983	0.15537	2.5145	0.170735	1.04854	0.274555	0.252728	0.228173	0.223435	0.733774	0.562321	1.33616	1.00273	0.389431	0.716686	0.227312	0.312751	0.16815	0.973435	2.11129	0.870764	0.207639	0.228891	0.564618	0.141872	0.279581	1.8027	0.588886	0.343912	0.306433	0.569931	0.437823	0.265365	0.446439	0.224727	0.225158	0.300115	0.214532	0.183085	0.951335	0.161218	1.14417	0.291886	0.324472
3490_12	0.249705	0.441786	0.285594	2.29655	3.7631	0.229149	0.184162	2.99663	0.195956	1.21618	0.327548	0.286268	0.269756	0.264701	0.81011	0.651222	1.53698	1.19899	0.428981	0.844313	0.265038	0.361921	0.174221	1.18804	2.45139	1.0305	0.241281	0.266554	0.663521	0.164617	0.319966	2.13901	0.691828	0.390227	0.360573	0.694693	0.509183	0.304465	0.535131	0.260994	0.262005	0.337658	0.253917	0.173174	0.974222	0.15392	1.16825	0.288587	0.324741
3490_13	0.196118	0.348655	0.231018	1.8095	2.78652	0.213653	0.163432	2.27	0.16871	0.974123	0.255703	0.240722	0.213994	0.244297	0.664454	0.502383	1.17756	0.909091	0.391556	0.64794	0.228975	0.31001	0.166156	0.851379	1.76575	0.799455	0.202417	0.223698	0.525366	0.156112	0.255363	1.57814	0.5349	0.337589	0.327205	0.56316	0.435138	0.252128	0.445352	0.21161	0.207014	0.259278	0.214334	0.166476	0.892582	0.1602	1.10157	0.290442	0.323823
3490_14	0.227462	0.385727	0.238121	1.88961	2.9131	0.210479	0.170732	2.3635	0.183378	1.04192	0.270822	0.262873	0.22421	0.242276	0.674435	0.522674	1.27425	0.960253	0.404155	0.711292	0.250949	0.329359	0.169106	0.900632	1.89124	0.839386	0.206323	0.235953	0.558085	0.152304	0.261608	1.68275	0.567841	0.342728	0.325384	0.578681	0.457453	0.268654	0.480939	0.222222	0.227281	0.283288	0.221319	0.158612	0.838634	0.156547	1.10657	0.278948	0.308413
3490_15	0.23264	0.423285	0.284615	2.17505	3.40166	0.265904	0.216632	2.77339	0.197089	1.18857	0.302495	0.293139	0.252391	0.275052	0.800624	0.598337	1.42349	1.13306	0.429522	0.8158	0.283576	0.393555	0.183784	1.03243	2.22848	0.973805	0.241996	0.269231	0.648857	0.176299	0.297297	1.9447	0.647609	0.387734	0.366736	0.684823	0.526403	0.306653	0.527235	0.253222	0.255094	0.315177	0.249688	0.157764	0.841134	0.153772	1.08769	0.284692	0.29777
3516_1	0.233226	0.38494	0.26317	2.07719	3.67972	0.185317	0.158146	3.65953	0.220694	0.955196	0.250527	0.264057	0.254741	0.235001	0.814462	0.781413	1.48109	0.773872	0.441832	0.678496	0.194521	0.297993	0.16358	1.23933	2.18077	0.814905	0.204059	0.217367	0.586115	0.134745	0.313852	2.28801	0.745813	0.416214	0.422203	0.708551	0.476544	0.309416	0.571143	0.264389	0.277032	0.365864	0.337585	0.188091	0.934528	0.143018	1.35548	0.276061	0.387581
3516_2	0.22996	0.393601	0.253764	2.05159	3.45804	0.198627	0.155779	3.69054	0.206377	0.956709	0.249668	0.263175	0.253764	0.226639	0.813995	0.77779	1.50963	0.878543	0.451949	0.669398	0.190102	0.294176	0.170283	1.25044	2.1529	0.819198	0.216231	0.243025	0.579274	0.129429	0.311891	2.30004	0.742582	0.405004	0.411426	0.700288	0.470992	0.325952	0.509854	0.268379	0.277347	0.336138	0.343224	0.191189	0.956555	0.149118	1.39505	0.273956	0.393678
3516_3	0.223315	0.36983	0.241087	1.99672	3.48662	0.183963	0.147466	3.56776	0.198667	0.92267	0.24479	0.25759	0.244578	0.216651	0.775944	0.758278	1.44346	0.887866	0.441553	0.640537	0.185867	0.294827	0.158891	1.18661	2.02359	0.792341	0.190627	0.210727	0.525336	0.126626	0.337776	2.19571	0.710568	0.387813	0.397969	0.679573	0.44515	0.308579	0.477203	0.248069	0.262668	0.317042	0.316936	0.19493	1.01656	0.148978	1.43923	0.280149	0.391183
3516_4	0.224247	0.387386	0.264471	2.05999	3.42004	0.184443	0.160617	3.54506	0.20883	0.966503	0.253118	0.271479	0.270778	0.230133	0.789488	0.749825	1.46868	0.789068	0.447652	0.744919	0.19986	0.329643	0.19047	1.2335	1.98935	0.782481	0.203364	0.225788	0.564121	0.140014	0.313665	2.05564	0.686755	0.398598	0.414856	0.713525	0.49096	0.307498	0.550946	0.269376	0.270918	0.329783	0.33623	0.179549	0.932669	0.154032	1.32716	0.265506	0.542839
3516_5	0.21894	0.358613	0.248483	1.92614	3.22989	0.193616	0.150356	3.36138	0.193221	0.884859	0.256924	0.246769	0.240438	0.217884	0.761409	0.703376	1.38446	0.795173	0.427724	0.697969	0.190319	0.2957	0.16315	1.26022	1.83355	0.753759	0.191902	0.198233	0.530335	0.129649	0.29082	1.94078	0.680955	0.395278	0.402005	0.659588	0.454102	0.297019	0.509364	0.255342	0.258771	0.338961	0.316407	0.177976	0.970259	0.153129	1.34814	0.267671	0.553506
3516_6	0.212589	0.349773	0.237249	1.90487	3.10474	0.188579	0.161973	3.35717	0.199611	0.889033	0.230889	0.248151	0.234523	0.211421	0.76392	0.686827	1.34458	0.814017	0.419079	0.675925	0.204413	0.285269	0.174432	1.18637	1.82492	0.720701	0.184685	0.199221	0.520831	0.130435	0.290071	1.91447	0.651265	0.380143	0.386243	0.653602	0.447112	0.280857	0.497988	0.246334	0.243478	0.342245	0.308241	0.184535	1.00716	0.154845	1.39208	0.265871	0.554845
3516_7	0.210782	0.338514	0.250931	1.89833	3.01878	0.194917	0.15493	3.08014	0.187793	0.895257	0.256597	0.247045	0.284442	0.230209	0.773515	0.656953	1.32362	0.780152	0.42205	0.691436	0.191841	0.304031	0.170147	1.11915	1.74648	0.71572	0.19524	0.209487	0.517889	0.140683	0.301117	1.79958	0.628784	0.408613	0.435325	0.683341	0.485996	0.297394	0.532459	0.261454	0.298851	0.327505	0.318601	0.155738	0.851336	0.147878	1.22996	0.251628	0.482259
3516_8	0.214229	0.332007	0.242878	1.87347	2.99172	0.197676	0.151202	3.00732	0.186058	0.838771	0.233646	0.230941	0.240331	0.22919	0.766831	0.656374	1.30002	0.813942	0.415884	0.667834	0.190037	0.299698	0.167277	1.08149	1.68136	0.696801	0.191628	0.200541	0.518542	0.141493	0.292217	1.78291	0.631068	0.408563	0.415725	0.658762	0.476683	0.292535	0.559764	0.255133	0.280917	0.350947	0.331848	0.161345	0.89957	0.151608	1.25294	0.24298	0.466599
3516_9	0.182518	0.298969	0.229708	1.72542	2.69987	0.174822	0.139538	2.74793	0.187309	0.784086	0.206331	0.249455	0.219689	0.200378	0.680412	0.60665	1.19762	0.771599	0.384638	0.610716	0.185712	0.284304	0.151735	1.0334	1.5233	0.649049	0.175403	0.183825	0.453027	0.123857	0.267751	1.61159	0.56701	0.367068	0.381298	0.608973	0.438217	0.261798	0.484536	0.238275	0.232903	0.318716	0.304777	0.170703	0.968131	0.152741	1.19434	0.250666	0.477344
3516_10	0.23049	0.315417	0.262242	1.8246	2.75689	0.203902	0.185157	3.01052	0.18707	0.908761	0.232594	0.24847	0.241393	0.229533	0.746174	0.617062	1.2873	0.751722	0.434966	0.69013	0.237376	0.337988	0.172724	1.07785	1.62682	0.688791	0.202181	0.205432	0.492158	0.14671	0.299158	1.68458	0.622992	0.46404	0.46251	0.715379	0.526014	0.3114	0.54648	0.274101	0.293611	0.376626	0.35482	0.159134	0.769437	0.154235	1.23009	0.244943	0.711441
3516_11	0.212104	0.316777	0.251104	1.75975	2.61847	0.203274	0.155077	2.78219	0.177336	0.867182	0.23234	0.245769	0.235283	0.21376	0.709529	0.615894	1.20475	0.766924	0.427704	0.658205	0.191317	0.308867	0.167586	1.05592	1.53753	0.666115	0.19794	0.196652	0.464496	0.142384	0.292862	1.61737	0.599522	0.424025	0.466703	0.677888	0.493194	0.31273	0.541943	0.264349	0.293046	0.331126	0.342163	0.166092	0.837673	0.151192	1.20561	0.240903	0.638488
3516_12	0.184719	0.300084	0.230395	1.60521	2.35399	0.174811	0.140722	2.58237	0.159026	0.824349	0.208228	0.228883	0.21293	0.209908	0.648195	0.541898	1.11419	0.727792	0.398321	0.569437	0.183879	0.30361	0.14492	0.928631	1.42754	0.60487	0.16927	0.189589	0.4267	0.132662	0.260957	1.47926	0.546599	0.387741	0.418136	0.62838	0.449874	0.265323	0.457431	0.245844	0.257767	0.336188	0.324265	0.169901	0.867165	0.159243	1.24722	0.244671	0.625994
3516_13	0.170634	0.286318	0.242492	1.5842	2.18888	0.189544	0.158621	2.30389	0.170857	0.916129	0.231591	0.22069	0.224694	0.219577	0.676529	0.518354	1.0574	0.656062	0.394216	0.652503	0.188877	0.299889	0.16129	0.957953	1.3208	0.590211	0.189544	0.204449	0.390656	0.14683	0.286096	1.2941	0.527697	0.432258	0.485428	0.683426	0.519911	0.316129	0.533482	0.26941	0.296997	0.342158	0.362403	0.140535	0.69847	0.153537	1.13939	0.205736	0.551625
3516_14	0.180628	0.275305	0.215969	1.55454	2.13809	0.185428	0.144415	2.23168	0.15096	0.92452	0.215096	0.222949	0.219895	0.216841	0.642016	0.521815	1.02836	0.667103	0.423429	0.631763	0.193281	0.294721	0.158377	0.888089	1.27487	0.574825	0.17692	0.18281	0.382635	0.138962	0.277487	1.2993	0.513743	0.426702	0.480585	0.657941	0.503272	0.318063	0.54014	0.26178	0.288394	0.344459	0.366492	0.145878	0.723763	0.150727	1.14976	0.219205	0.522017
3516_15	0.178447	0.264085	0.230076	1.44028	2.01414	0.185208	0.150994	2.11104	0.142594	0.870518	0.205696	0.210408	0.205696	0.204671	0.601721	0.489654	1.00553	0.646179	0.368572	0.569351	0.179471	0.266544	0.144028	0.804343	1.17435	0.53739	0.164925	0.176193	0.362426	0.136857	0.256095	1.20283	0.491498	0.406679	0.426962	0.620774	0.477566	0.307724	0.485966	0.259373	0.264085	0.319607	0.348084	0.148163	0.731877	0.160079	1.1859	0.218471	0.52572
J2292_1	0.277423	0.487108	0.394664	2.58836	5.16099	0.225856	0.166562	5.74989	0.220286	1.16009	0.313179	0.313808	0.351631	0.30177	0.950678	0.831192	1.72707	1.72913	0.453688	0.800108	0.265654	0.345791	0.172042	1.63723	2.91348	1.19765	0.238972	0.322792	0.843949	0.154883	0.4023		0.5084	0.473453	0.429162	0.779984	0.506244	0.400144	0.612613	0.361333	0.304106	0.400413	0.491061	0.222233	1.02897	0.158323	2.1428	0.299694	0.514733
J2292_2	0.283078	0.475838	0.408167	2.64346	5.15005	0.22245	0.163873	5.70391	0.210681	1.21523	0.304654	0.311163	0.354137	0.283256	0.936698	0.821594	1.72718	1.66726	0.453549	0.800107	0.22459	0.34424	0.166013	1.64096	3.23868	1.22878	0.237161	0.308399	0.835949	0.147111	0.390514		0.499554	0.487785	0.428495	0.773805	0.518991	0.38882	0.615995	0.385075	0.309558	0.399786	0.499108	0.213648	1.03801	0.16268	2.06347	0.302084	0.512655
J2292_3	0.268052	0.46279	0.384366	2.4782	4.94142	0.2328	0.182646	5.44661	0.211683	1.22207	0.29547	0.301175	0.347241	0.26703	0.896628	0.807306	1.7116	1.69082	0.442013	0.76686	0.212704	0.347667	0.180092	1.61044	3.20513	1.1766	0.231437	0.334298	0.802197	0.147309	0.387176		0.490548	0.476669	0.405569	0.759452	0.520351	0.391434	0.603713	0.352095	0.305347	0.392881	0.458702	0.218507	1.05896	0.166119	2.1703	0.298955	0.519055
J2292_4	0.239189	0.383179	0.355445	2.29805	4.78922	0.2187	0.169346	5.50238	0.199004	0.969776	0.288997	0.309599	0.358162	0.262056	0.85952	0.743717	1.62124	1.69074	0.44374	0.744849	0.216663	0.34854	0.186099	1.26772	2.53181	0.912044	0.238284	0.298279	0.771112	0.145008	0.616029		0.468983	0.487095	0.439099	0.747	0.513131	0.378877	0.590559	0.347068	0.310844	0.386009	0.536337	0.200429	0.92909	0.152104	2.3401	0.296259	0.45341
J2292_5	0.242445	0.378722	0.349615	2.40538	4.75454	0.236422	0.162262	5.48299	0.194268	0.899186	0.286941	0.304561	0.343036	0.259284	0.856585	0.743839	1.61068	1.6844	0.438051	0.723319	0.216906	0.34337	0.160812	1.26486	2.42255	0.707929	0.232631	0.286049	0.768484	0.144641	0.370916		0.462139	0.488569	0.457678	0.744285	0.524256	0.375488	0.573994	0.349169	0.305119	0.384521	0.494145	0.202555	0.890131	0.1565	2.2909	0.299776	0.448036
J2292_6	0.240794	0.380102	0.357587	2.33895	4.78372	0.219942	0.160714	5.36735	0.195319	0.838066	0.289485	0.309783	0.349268	0.269077	0.866349	0.778949	1.63909	1.85748	0.435115	0.741571	0.219055	0.355368	0.159716	1.31799	2.58596	1.1148	0.234694	0.28394	0.763088	0.154614	0.384428		0.4685	0.495231	0.442657	0.757653	0.54004	0.391415	0.585958	0.357254	0.316105	0.391859	0.494787	0.208186	0.948195	0.163395	2.25568	0.309029	0.447519
J2292_7	0.24331	0.377694	0.338059	2.12542	4.46724	0.235932	0.16997	5.17127	0.203674	1.0366	0.285694	0.324606	0.349342	0.258643	0.819905	0.678866	1.52076	1.66165	0.444525	0.68769	0.225228	0.361927	0.175611	1.03848	1.93259	1.09692	0.257052	0.283668	0.750615	0.154058	0.395053		0.447273	0.489368	0.462173	0.743237	0.540865	0.368726	0.586431	0.348908	0.328222	0.389267	0.554463	0.181383	0.84724	0.149624	2.29329	0.282622	0.416092
J2292_8	0.252386	0.402437	0.346939	2.29291	4.54206	0.224637	0.178241	5.30363	0.196741	1.10233	0.304067	0.308178	0.34782	0.270298	0.824989	0.698576	1.55645	1.73792	0.449714	0.712671	0.228014	0.365291	0.172809	1.06313	2.32844	1.09573	0.268096	0.289091	0.753193	0.156658	0.388636		0.444134	0.509176	0.480693	0.762737	0.565262	0.395243	0.585523	0.358684	0.331669	0.400235	0.535898	0.188591	0.79294	0.14682	2.18056	0.287484	0.415991
J2292_9	0.243227	0.402532	0.355418	2.40194	4.55978	0.234393	0.177709	5.40386	0.196555	1.24043	0.297261	0.316843	0.357774	0.281655	0.844376	0.740724	1.60056	1.94184	0.463339	0.726296	0.229682	0.370878	0.201413	1.11499	2.3881	1.09099	0.244111	0.281655	0.749411	0.154446	0.398115		0.462309	0.529152	0.480418	0.78563	0.583039	0.395171	0.62765	0.371908	0.34202	0.4149	0.549176	0.19161	0.827177	0.155628	2.17967	0.297644	0.428515
J2292_10	0.294578	0.398053	0.375716	2.26327	4.19683	0.241886	0.19034	4.9916	0.197785	0.902635	0.311951	0.318251	0.358343	0.283696	0.826651	0.673921	1.5252	1.76117	0.465827	0.695685	0.252959	0.388316	0.197022	0.991409	2.11741	1.07675	0.254486	0.288469	0.742077	0.166476	0.40378		0.487782	0.54601	0.540473	0.792287	0.600611	0.384689	0.644903	0.374761	0.391753	0.456854	0.605002	0.167724	0.724128	0.149485	2.25694	0.271312	0.380452
J2292_11	0.291498	0.385965	0.350877	2.31213	4.2327	0.249084	0.215539	5.107	0.195874	0.882206	0.308463	0.329092	0.369771	0.287064	0.813765	0.694621	1.58145	1.80817	0.476576	0.732022	0.268556	0.383459	0.196067	1.00482	2.18971	1.08618	0.261616	0.292655	0.765375	0.169848	0.407557		0.464238	0.551378	0.53769	0.819549	0.619433	0.402159	0.67727	0.384037	0.393291	0.431849	0.590515	0.168284	0.719097	0.145008	2.19126	0.278823	0.384806
J2292_12	0.271357	0.396405	0.356204	2.35273	4.21183	0.254928	0.186316	5.28663	0.204871	1.04078	0.30576	0.340549	0.396405	0.29281	0.844221	0.723618	1.62621	1.99343	0.483958	0.734828	0.263239	0.393313	0.1954	1.06707	2.1668	1.09354	0.262853	0.302474	0.76034	0.172594	0.423657		0.505412	0.571125	0.555083	0.830112	0.645535	0.415153	0.663317	0.398338	0.388867	0.445497	0.613452	0.165417	0.690585	0.147308	2.20134	0.276117	0.385259
J2292_13	0.253623	0.368713	0.386189	2.1575	3.84079	0.272805	0.199062	4.74808	0.189898	0.994672	0.296888	0.311168	0.373615	0.283035	0.768329	0.647485	1.47101	1.72315	0.460997	0.662404	0.246803	0.390239	0.195865	0.916027	2.04604	1.07737	0.254689	0.317988	0.698849	0.166027	0.400043		0.443947	0.554348	0.540494	0.790494	0.600171	0.39919	0.639386	0.381287	0.371057	0.407289	0.607204	0.152767	0.666541	0.146256	2.20874	0.278112	0.37165
J2292_14	0.237821	0.371795	0.342094	2.2062	3.95278	0.253205	0.200427	4.84936	0.197222	1.08868	0.299359	0.322436	0.35641	0.287821	0.787179	0.664103	1.49658	1.75833	0.458547	0.71047	0.252137	0.389744	0.231197	0.912179	2.0359	1.09786	0.25235	0.285684	0.705983	0.164957	0.452991		0.451709	0.554701	0.553846	0.828632	0.615598	0.404915	0.682051	0.378632	0.385684	0.489103	0.612607	0.154872	0.660492	0.140422	2.23083	0.266765	0.355687
J2292_15	0.236523	0.3715	0.347054	2.17969	3.91496	0.255119	0.188466	4.757	0.189093	1.08107	0.308399	0.320936	0.377768	0.285416	0.81822	0.670079	1.50313	1.82198	0.458211	0.693063	0.242791	0.388634	0.186586	0.932303	2.02319	1.05119	0.254283	0.301295	0.70163	0.166109	0.394275		0.452779	0.554534	0.54931	0.800042	0.614292	0.417468	0.634977	0.381112	0.372336	0.449854	0.594024	0.157791	0.65964	0.144231	2.22978	0.29068	0.360577
310_1	0.844219	0.94929	0.39273	1.17089	2.84024	0.25139	0.169143	2.08316	0.428417	1.61491	1.07918	0.288406	0.227488	0.220018	0.335049	0.520209	0.721139	1.73126	0.339198	0.688439	0.681633	0.261349	0.184912	1.3294	2.09046	1.08457	0.225828	0.236368	0.466263	0.152212	0.495809	1.80222	0.474977	0.435223	0.357374	0.716906	0.390074	0.348079	0.409993	0.25139	0.291227	0.401361	0.228816
310_2	0.861588	0.965523	0.398587	1.18155	2.87916	0.251514	0.167592	2.15481	0.418937	1.63177	1.13513	0.288093	0.23663	0.249243	0.339556	0.534645	0.739321	1.67894	0.34519	0.698285	0.680542	0.259166	0.188446	1.3552	2.14102	1.09788	0.227968	0.243777	0.472587	0.155062	0.503364	1.82593	0.481332	0.425917	0.350824	0.744955	0.393878	0.355785	0.408342	0.264968	0.298015	0.419189	0.242852
310_3	0.844082	0.967457	0.401478	1.19424	2.98479	0.254822	0.173592	2.15345	0.41108	1.62648	1.15082	0.306653	0.243521	0.251678	0.337582	0.53352	0.747982	1.73711	0.347523	0.707792	0.705922	0.261789	0.188886	1.38049	2.15719	1.14037	0.229841	0.247685	0.48067	0.156513	0.505905	1.83423	0.492735	0.446512	0.353641	0.717223	0.398674	0.363072	0.413799	0.269267	0.305718	0.431388	0.251763
310_4	0.706132	0.821736	0.342455	1.06534	2.29096	0.265944	0.161957	2.20507	0.382107	1.51089	0.892438	0.280018	0.231096	0.248185	0.309617	0.454261	0.667151	1.45426	0.363677	0.619904	0.683681	0.259578	0.174913	0.992293	1.71831	1.11527	0.218921	0.225623	0.446331	0.150341	0.462973	1.58785	0.444655	0.410365	0.350944	0.696973	0.408243	0.317435	0.392271	0.253993	0.287836	0.383224	0.279906
310_5	0.695193	0.842543	0.348495	1.08558	2.47237	0.268531	0.162624	2.23708	0.381065	1.49337	0.9042	0.279762	0.228437	0.244385	0.308288	0.460355	0.660939	1.65252	0.360849	0.621406	0.631065	0.252808	0.176101	0.983154	1.72406	1.1378	0.212938	0.227089	0.439802	0.14982	0.459344	1.6232	0.453392	0.418127	0.34973	0.67801	0.409928	0.337601	0.395328	0.254829	0.288185	0.391397	0.284816
310_6	0.681978	0.751095	0.328704	1.03867	2.36022	0.257237	0.161735	2.12306	0.368764	1.41908	0.889649	0.267813	0.219314	0.234483	0.302852	0.43959	0.636684	1.53509	0.344087	0.594808	0.612969	0.254674	0.163658	0.925115	1.72877	1.03921	0.204999	0.21878	0.430296	0.144536	0.440979	1.52601	0.432539	0.401453	0.335114	0.654097	0.395898	0.306698	0.369939	0.243777	0.278389	0.379019	0.264395
310_7	0.712757	0.812249	0.33739	1.04212	2.26571	0.271864	0.163948	2.16515	0.364536	1.50361	0.89984	0.284702	0.223455	0.251538	0.314656	0.425916	0.655523	1.66221	0.366542	0.592939	0.602701	0.265579	0.197112	0.848489	1.57261	1.08813	0.218508	0.226397	0.430329	0.152313	0.455336	1.57315	0.464028	0.409334	0.352233	0.690158	0.413346	0.299278	0.393822	0.251137	0.279085	0.369484	0.330035
310_8	0.721905	0.776327	0.342313	1.06299	2.30871	0.272653	0.169252	2.13932	0.360544	1.53714	0.927347	0.282313	0.228163	0.248844	0.305986	0.438095	0.668844	1.62027	0.372789	0.606395	0.605714	0.273878	0.178095	0.862993	1.61293	1.09456	0.22	0.232789	0.438912	0.150476	0.467891	1.58639	0.457551	0.41932	0.345442	0.68585	0.420408	0.314694	0.394558	0.254422	0.292109	0.384626	0.332245
310_9	0.683844	0.824631	0.33871	1.08762	2.35306	0.281165	0.191498	2.17141	0.367277	1.41689	0.896118	0.286495	0.230864	0.254374	0.328732	0.446419	0.661974	1.60197	0.376572	0.609213	0.627665	0.280755	0.190815	0.880946	1.62931	1.13231	0.223619	0.233188	0.446009	0.153773	0.465965	1.60238	0.466375	0.427009	0.34117	0.68521	0.437944	0.309869	0.399399	0.278704	0.296337	0.399535	0.375888
310_10	0.610466	0.714454	0.333333	1.04796	2.05553	0.300522	0.179707	1.97762	0.35504	1.44287	0.807336	0.291099	0.232206	0.260811	0.307589	0.41898	0.622076	1.62006	0.399293	0.569073	0.592462	0.281003	0.18526	0.767962	1.42975	1.09002	0.252734	0.231196	0.434292	0.141511	0.438499	1.42521	0.430086	0.408211	0.336699	0.685176	0.434124	0.28908	0.400639	0.257277	0.289584	0.373212	0.367323
310_11	0.660777	0.7614	0.326434	1.018	2.01834	0.272421	0.173986	1.98132	0.34629	1.49722	0.813394	0.285378	0.233552	0.260138	0.311627	0.417802	0.619889	1.60003	0.391721	0.559987	0.590274	0.275618	0.180212	0.76426	1.43951	1.05132	0.22985	0.232374	0.429749	0.157664	0.450951	1.42706	0.436816	0.4035	0.336194	0.656402	0.431264	0.292613	0.400303	0.25021	0.289753	0.372539	0.37927
310_12	0.649701	0.701264	0.321856	1.02445	1.90885	0.283766	0.198769	1.96973	0.336826	1.37009	0.77678	0.283932	0.227711	0.258317	0.312209	0.4165	0.639055	1.51663	0.411011	0.572189	0.620592	0.280273	0.147206	0.766966	1.43097	1.03543	0.22688	0.227878	0.430639	0.161011	0.437126	1.43979	0.447106	0.406687	0.33982	0.664005	0.423486	0.281104	0.392049	0.251663	0.285762	0.404192	0.366101
310_13	0.527845	0.617989	0.301082	0.964543	1.79788	0.342949	0.182893	1.79587	0.337139	1.38301	0.73117	0.311699	0.238181	0.270833	0.290465	0.36859	0.576322	1.35817	0.381811	0.567107	0.527244	0.283854	0.180689	0.661458	1.27724	0.944712	0.219752	0.21895	0.423478	0.167268	0.409255	1.32171	0.407051	0.390425	0.326522	0.649038	0.419071	0.275441	0.383413	0.24399	0.274038	0.365585	0.359776
310_14	0.557257	0.680343	0.31537	0.98612	1.71137	0.274546	0.180853	1.79833	0.330067	1.25373	0.715452	0.289447	0.225352	0.267606	0.311084	0.379465	0.572158	1.40008	0.392937	0.585221	0.608083	0.28414	0.189631	0.696469	1.32027	0.992856	0.235354	0.233721	0.426209	0.172484	0.420698	1.32394	0.44009	0.399673	0.341294	0.645642	0.424576	0.266993	0.399673	0.243519	0.281894	0.344152	0.389671
310_15	0.568905	0.69258	0.321555	1.0212	1.86094	0.293078	0.19206	1.89877	0.337144	1.32717	0.713781	0.297651	0.239659	0.266888	0.323425	0.39867	0.591145	1.43401	0.40636	0.572022	0.580752	0.293286	0.198503	0.719601	1.33236	1.01788	0.267928	0.24153	0.441696	0.182498	0.437331	1.3677	0.456246	0.414883	0.334026	0.65766	0.447724	0.28518	0.403035	0.276242	0.290376	0.375598	0.392434
3414_1	0.838053	1.00632	0.364953	2.60306	4.20768	0.202548	0.164055	2.22262	0.230776	2.09935	1.06278	0.253689	0.320686	0.243974	0.834479	0.497113	1.5895	1.6938	0.411511	0.689671	0.721015	0.319677	0.179544	1.56952	3.03419	1.51819	0.253047	0.290991	0.841903	0.172212	0.493355	2.46357	0.322152	0.388965	0.310421	0.673815	0.53194	0.367977	0.517184	0.294748	0.258363	0.414536	0.214188	0.190708	1.00039	0.158989	1.28009	0.296907	0.452925
3414_2	0.938245	1.0771	0.366149	2.70361	4.48423	0.197465	0.169923	2.28991	0.249214	2.14953	1.07291	0.276756	0.333365	0.259792	0.90365	0.512342	1.67664	1.66368	0.420471	0.705709	0.786906	0.338893	0.18641	1.65739	3.23559	1.56657	0.2637	0.302964	0.862289	0.166778	0.550748	2.74145	0.335938	0.405794	0.315639	0.714667	0.544554	0.385495	0.553226	0.3144	0.274564	0.433527	0.223673	0.182353	0.966575	0.152231	1.26589	0.293713	0.450647
3414_3	0.956488	1.10844	0.384049	2.66256	4.60636	0.203799	0.171625	2.31195	0.25361	2.09768	1.12007	0.273476	0.341118	0.269697	0.876151	0.528636	1.75317	1.84107	0.42601	0.742029	0.757632	0.353813	0.190329	1.66935	3.17405	1.66024	0.270278	0.323869	0.887974	0.170656	0.529702	2.74881	0.34451	0.427076	0.332784	0.710631	0.581742	0.389476	0.556159	0.317666	0.283748	0.440062	0.229867	0.179674	0.940807	0.151069	1.26857	0.289793	0.432925
3414_4	0.731738	0.944241	0.324365	2.32024	3.62125	0.198649	0.16224	2.25704	0.203458	1.75842	0.885161	0.241814	0.316922	0.246279	0.723265	0.435997	1.43932	1.76654	0.447218	0.582894	0.631211	0.309251	0.17346	1.1572	2.52759	1.35127	0.239295	0.260934	0.747653	0.149645	0.432333	2.24399	0.298489	0.362606	0.300893	0.611404	0.515342	0.326998	0.497138	0.278452	0.243073	0.366155	0.298603	0.181845	0.905851	0.156035	1.54759	0.297844	0.381434
3414_5	0.815503	1.00556	0.335976	2.37929	3.64166	0.21787	0.164142	2.29112	0.209941	1.95183	0.930178	0.257751	0.321065	0.244615	0.750059	0.445207	1.45846	1.68308	0.443077	0.594675	0.686864	0.31574	0.177041	1.19479	2.56225	1.41953	0.246154	0.270178	0.773136	0.163314	0.632663	2.30414	0.312426	0.382604	0.29645	0.629586	0.520355	0.332189	0.619645	0.288757	0.256095	0.382012	0.32	0.1826	0.89917	0.152403	1.55811	0.293819	0.398386
3414_6	0.807475	0.925253	0.334827	2.32799	4.01804	0.206437	0.165173	2.28012	0.217402	1.84096	0.938694	0.253242	0.326102	0.248998	0.782245	0.448951	1.50483	1.78095	0.459679	0.599741	0.676845	0.324216	0.17095	1.17095	2.63841	1.41747	0.250648	0.269512	0.779415	0.161165	0.468168	2.30747	0.311483	0.39071	0.298397	0.635935	0.524287	0.330465	0.502004	0.288375	0.255246	0.38564	0.316788	0.175771	0.87189	0.145593	1.54066	0.289735	0.396881
3414_7	0.668978	0.903673	0.312435	2.29134	3.59478	0.20711	0.169937	2.17938	0.198259	1.66603	0.893937	0.229237	0.315238	0.265968	0.751733	0.40891	1.38354	1.46924	0.437085	0.546541	0.636525	0.312878	0.178345	0.899395	2.33648	1.37764	0.235728	0.253872	0.751438	0.159021	0.428382	2.11447	0.299454	0.357132	0.282048	0.610562	0.522201	0.307715	0.476176	0.276294	0.264493	0.341201	0.370114	0.160207	0.834434	0.154273	1.65356	0.279835	0.334482
3414_8	0.776663	0.916962	0.327057	2.40793	3.6271	0.209446	0.173021	2.27134	0.210681	1.78577	0.940114	0.240932	0.338324	0.258065	0.773113	0.434944	1.41148	1.58728	0.413644	0.582652	0.639759	0.327983	0.206976	0.954468	2.41009	1.42707	0.243865	0.270103	0.781602	0.169934	0.450069	2.31085	0.319339	0.381695	0.290477	0.644853	0.53357	0.326594	0.526161	0.287853	0.25328	0.355456	0.382158	0.158707	0.813603	0.151278	1.64843	0.269561	0.344911
3414_9	0.646086	0.942658	0.313107	2.25971	3.69463	0.217536	0.170813	2.27473	0.211013	1.63698	0.836165	0.236802	0.320692	0.253944	0.743629	0.428853	1.44554	1.59223	0.412773	0.567051	0.609678	0.351183	0.175819	0.940079	2.41641	1.42415	0.239836	0.263653	0.761074	0.166566	0.474363	2.22163	0.315686	0.367567	0.286256	0.639563	0.524424	0.330097	0.488016	0.281705	0.244539	0.363926	0.386226	0.15792	0.820476	0.149603	1.63923	0.284294	0.351305
3414_10	0.60282	0.835561	0.301044	2.13313	3.06446	0.215345	0.184765	1.98553	0.204908	1.70317	0.822926	0.254715	0.304523	0.251969	0.717268	0.398462	1.29116	1.4783	0.474089	0.482329	0.566197	0.313679	0.178539	0.837576	2.12635	1.37923	0.2538	0.255265	0.709028	0.185497	0.428859	1.98407	0.305255	0.343893	0.27614	0.600256	0.530489	0.282183	0.489288	0.264604	0.241531	0.335287	0.43124	0.15566	0.803721	0.162867	1.82272	0.275681	0.330582
3414_11	0.625976	0.806894	0.327938	2.21786	3.52161	0.236526	0.190059	2.1036	0.208151	1.66102	0.75776	0.269853	0.313464	0.262426	0.697962	0.394592	1.33632	1.46867	0.487336	0.500667	0.665397	0.334603	0.206056	0.863264	2.18987	1.4104	0.265473	0.269472	0.746144	0.176728	0.429252	2.06532	0.313274	0.362598	0.302799	0.610169	0.533613	0.308703	0.46772	0.301657	0.252333	0.341649	0.443725	0.151855	0.782517	0.161363	1.81989	0.263568	0.343985
3414_12	0.60538	0.87575	0.312754	2.18463	3.6768	0.225276	0.189085	2.15464	0.213083	1.77976	0.779563	0.275402	0.323592	0.266305	0.715502	0.399071	1.3652	1.49565	0.481711	0.535707	0.653184	0.361719	0.208825	0.881556	2.23921	1.47087	0.272886	0.26766	0.761951	0.179988	0.449197	2.1258	0.319141	0.381072	0.308303	0.633443	0.540546	0.316431	0.494484	0.284691	0.249855	0.346429	0.450939	0.149492	0.742956	0.154123	1.8325	0.271452	0.337064
3414_13	0.555122	0.726229	0.278319	2.09725	2.89755	0.222222	0.174356	1.86788	0.203379	1.61014	0.686593	0.259692	0.306043	0.239116	0.680745	0.385532	1.21378	1.4334	0.454191	0.499025	0.617934	0.315789	0.187568	0.80052	1.99155	1.32359	0.248213	0.246047	0.736409	0.172623	0.412606	1.91661	0.316223	0.365389	0.285034	0.602339	0.176522	0.289149	0.268789	0.273338	0.24843	0.322071	0.444011	0.144503	0.800527	0.164417	1.92215	0.247202	0.319454
3414_14	0.543226	0.757768	0.294018	2.01416	3.13443	0.211795	0.170788	1.85986	0.203762	1.52462	0.725005	0.277743	0.280913	0.248785	0.685902	0.346227	1.21518	1.37941	0.466286	0.491017	0.594589	0.316212	0.171634	0.79962	1.91482	1.26126	0.238639	0.233143	0.685056	0.176284	0.429085	1.84654	0.285141	0.364616	0.284929	0.563306	0.178186	0.272036	0.271401	0.257239	0.231875	0.320017	0.424435	0.13269	0.778305	0.161976	1.89234	0.266361	0.299738
3414_15	0.574555	0.714868	0.27891	2.02682	3.28127	0.200815	0.166059	1.89552	0.206393	1.4956	0.675821	0.256168	0.300794	0.242652	0.703926	0.369449	1.23471	1.41343	0.44926	0.505256	0.557177	0.320318	0.179361	0.800901	1.94744	1.34756	0.251019	0.234714	0.69749	0.185153	0.409783	1.89466	0.30015	0.34735	0.323965	0.593649	0.185582	0.294143	0.389616	0.264965	0.232354	0.324823	0.4469	0.136327	0.742746	0.159507	1.89852	0.254174	0.313017
3416_1	0.641872	0.859113	0.32798	2.65261	4.20158	0.190246	0.159704	2.51586	0.206404	1.58187	0.721084	0.234187	0.327094	0.240985	0.854975	0.466207	1.62759	1.7669	0.424236	0.662956	0.471133	0.307586	0.173005	1.45064	2.95734	1.47793	0.240296	0.275271	0.789655	0.15468	0.487488	2.36798	0.308867	0.389261	0.324433	0.645714	0.524828	0.355567	0.536059	0.307488	0.270246	0.384532	0.252414	0.20952	1.03747	0.175174	1.62697	0.305295	0.604537
3416_2	0.673085	0.87728	0.341103	2.69629	4.18008	0.194568	0.161127	2.47983	0.222031	1.60934	0.744528	0.241184	0.339177	0.243312	0.89846	0.479631	1.58208	1.78912	0.424199	0.684029	0.496453	0.312931	0.163154	1.45318	2.96646	1.4924	0.247669	0.27878	0.808066	0.153121	0.488346	2.47041	0.313843	0.392278	0.314755	0.653527	0.534759	0.35529	0.537292	0.300162	0.284961	0.393899	0.253952	0.203492	0.964771	0.165697	1.49515	0.30117	0.581503
3416_3	0.660194	0.82858	0.34193	2.66222	4.58131	0.198625	0.159486	2.59324	0.221582	1.65787	0.817253	0.248685	0.33394	0.249899	0.889563	0.481088	1.61023	1.84092	0.428904	0.684466	0.51699	0.308556	0.162318	1.45065	3.00809	1.51527	0.250405	0.280036	0.783778	0.165756	0.488471	2.40008	0.317759	0.399171	0.324535	0.680218	0.54824	0.367718	0.549049	0.303297	0.263451	0.398564	0.251618	0.204089	0.94777	0.169888	1.48352	0.296964	0.577014
3416_4	0.5715	0.747993	0.311465	2.4502	3.82727	0.200075	0.165454	2.42461	0.192925	1.41596	0.694932	0.242348	0.324636	0.239087	0.803061	0.439037	1.4724	1.70033	0.463372	0.612393	0.481811	0.310963	0.169468	1.20208	2.52233	1.41282	0.242474	0.270572	0.72278	0.155921	0.454466	2.2653	0.310462	0.377446	0.307827	0.617536	0.521952	0.332539	0.533116	0.283869	0.25276	0.373181	0.347968	0.193253	0.867933	0.162544	1.69407	0.294921	0.527724
3416_5	0.540852	0.738703	0.318659	2.47922	4.04493	0.203418	0.168069	2.54409	0.203418	1.46588	0.713065	0.251975	0.33575	0.249644	0.843325	0.452415	1.51716	1.73534	0.464975	0.61647	0.492555	0.320471	0.16548	1.1985	2.62528	1.47948	0.25068	0.271915	0.754111	0.156027	0.469895	2.27606	0.310501	0.39855	0.323579	0.628642	0.550175	0.327981	0.54383	0.294445	0.266736	0.385601	0.38094	0.189993	0.86314	0.157153	1.69081	0.28681	0.501046
3416_6	0.64959	0.728996	0.316855	2.4863	3.86668	0.200948	0.186219	2.52933	0.212859	1.49475	0.648438	0.248847	0.338499	0.245902	0.862193	0.439293	1.50243	1.7126	0.45748	0.625	0.457736	0.314549	0.163934	1.21401	2.6364	1.37295	0.24936	0.27126	0.743724	0.154201	0.46811	2.22976	0.304688	0.389216	0.308786	0.641393	0.565702	0.344006	0.525102	0.294185	0.285476	0.379611	0.347464	0.184089	0.863888	0.155849	1.69384	0.272072	0.515296
3416_7	0.474654	0.671429	0.294931	2.25192	3.32258	0.204455	0.185868	2.24762	0.187404	1.32857	0.609063	0.246083	0.331336	0.246237	0.771582	0.404301	1.40492	1.61598	0.454685	0.550538	0.42043	0.306144	0.168049	0.984485	2.26452	1.30445	0.238863	0.25192	0.704455	0.157604	0.425346	2.05084	0.294163	0.358065	0.315822	0.605069	0.511521	0.307373	0.54255	0.280952	0.253456	0.35192	0.389862	0.178711	0.776453	0.158878	1.94525	0.286634	0.451208
3416_8	0.464443	0.668992	0.290523	2.18848	3.50068	0.203184	0.163002	2.23381	0.183472	1.29219	0.545565	0.240182	0.311903	0.241092	0.779682	0.38696	1.3583	1.55603	0.43351	0.554663	0.42608	0.292949	0.161334	0.951478	2.26611	1.28158	0.234875	0.26414	0.680819	0.155724	0.42881	2.01986	0.287945	0.359212	0.312813	0.593025	0.521759	0.299621	0.52464	0.278089	0.253374	0.347233	0.374223	0.165125	0.716187	0.151001	1.82238	0.282898	0.431359
3416_9	0.542599	0.673647	0.307473	2.3465	3.61272	0.211963	0.171664	2.3062	0.202761	1.40949	0.572584	0.250674	0.332223	0.257972	0.820879	0.415516	1.45819	1.65445	0.46232	0.573536	0.484055	0.322228	0.169126	0.999524	2.35094	1.37776	0.248294	0.228621	0.712835	0.158813	0.458036	2.08615	0.298747	0.389021	0.304617	0.635412	0.576392	0.327463	0.505156	0.285578	0.27003	0.402665	0.394257	0.170465	0.741363	0.152934	1.8813	0.28514	0.449624
3416_10	0.418401	0.535349	0.279319	1.90981	2.68665	0.190453	0.159564	1.79105	0.183019	1.18731	0.453254	0.216221	0.266601	0.220846	0.648992	0.347869	1.1627	1.53188	0.461183	0.469772	0.373307	0.288404	0.168318	0.782293	1.65015	1.12801	0.218698	0.219855	0.574992	0.154278	0.363396	1.59878	0.251404	0.305253	0.27486	0.547241	0.446812	0.246283	0.403535	0.246614	0.22514	0.296003	0.393294	0.178448	0.666824	0.187873	2.02969	0.297832	0.480207
3416_11	0.40692	0.520235	0.249167	1.79956	2.35867	0.176956	0.152198	1.72465	0.179178	1.15569	0.480559	0.202984	0.254087	0.223615	0.603238	0.317569	1.11141	1.36486	0.40438	0.438819	0.378353	0.280114	0.161879	0.732741	1.57546	1.07665	0.213299	0.217585	0.557054	0.143628	0.336613	1.49532	0.239803	0.299476	0.261228	0.525472	0.434217	0.232661	0.389462	0.227583	0.228535	0.270433	0.371052	0.177843	0.674444	0.201329	2.00309	0.289555	0.45241
3416_12	0.445735	0.584778	0.268377	1.99376	2.74688	0.199202	0.160888	1.86234	0.18568	1.21151	0.506415	0.216713	0.283981	0.228849	0.672503	0.338245	1.19955	1.4492	0.432559	0.478502	0.379161	0.292996	0.176318	0.800104	1.77791	1.17528	0.221567	0.222261	0.611477	0.153779	0.365985	1.65898	0.251214	0.319868	0.265083	0.56016	0.48405	0.248613	0.423544	0.239771	0.23509	0.295076	0.134535	0.16644	0.666214	0.171726	2.0296	0.30222	0.448724
3416_13	0.511218	0.65728	0.322344	2.19666	3.15568	0.24359	0.194597	2.02106	0.226648	1.36722	0.574863	0.262821	0.336996	0.298993	0.732143	0.423535	1.35829	1.73695	0.527244	0.554258	0.44826	0.353938	0.220925	0.910256	1.89332	1.31067	0.269231	0.28663	0.705128	0.197802	0.429487	1.8244	0.33196	0.390339	0.380266	0.701923	0.56456	0.312958	0.525183	0.30174	0.293727	0.368361	0.497253	0.169228	0.736103	0.181749	2.13906	0.28875	0.473155
3416_14	0.392627	0.503042	0.251432	1.72602	2.37759	0.187903	0.149606	1.58232	0.17645	1.02201	0.414817	0.205619	0.256442	0.231747	0.561024	0.305834	1.05243	1.30297	0.396564	0.431818	0.349499	0.276306	0.168218	0.702756	1.49857	1.02613	0.202577	0.221725	0.545812	0.14889	0.344309	1.42913	0.260021	0.31514	0.296349	0.521117	0.446671	0.236757	0.413923	0.23801	0.22083	0.301897	0.384753	0.170561	0.701012	0.187305	2.15051	0.29218	0.451702
3416_15	0.440879	0.539513	0.263418	1.89681	2.4589	0.208358	0.163003	1.77164	0.187364	1.2145	0.483066	0.229748	0.285205	0.243018	0.730442	0.335314	1.16637	1.39037	0.440285	0.461478	0.391167	0.301644	0.185977	0.761141	1.62805	1.16677	0.231927	0.247574	0.609626	0.15409	0.367796	1.6326	0.281244	0.34086	0.326005	0.587839	0.504852	0.265201	0.447019	0.25411	0.227768	0.303228	0.422262	0.165027	0.719324	0.183219	2.17394	0.292742	0.453128
3417_1	0.44965	0.648032	0.261531	1.78918	2.99179	0.181961	0.143444	2.3539	0.18341	1.36284	0.689688	0.246076	0.219995	0.20128	0.644772	0.634146	1.38928	0.908718	0.336996	0.566288	0.40582	0.283386	0.148877	0.927433	2.4447	0.887708	0.192224	0.218305	0.578725	0.123762	0.374668	1.8015	0.258392	0.307414	0.2695	0.612412	0.503743	0.260444	0.40256	0.334219	0.233277	0.326733	0.140304	0.205347	1.27125	0.172052	0.995691	0.313651	0.477184
3417_2	0.486867	0.681813	0.250591	1.83593	3.23901	0.18175	0.147516	2.37159	0.190962	1.42325	0.751774	0.261297	0.224698	0.238516	0.661272	0.643222	1.44193	1.02739	0.332877	0.569401	0.383667	0.2908	0.150878	0.976721	2.49832	0.904643	0.197311	0.222208	0.603013	0.122619	0.386904	1.79173	0.265405	0.325532	0.273746	0.635628	0.525209	0.260924	0.414913	0.34906	0.218474	0.328769	0.135566	0.200208	1.24912	0.166903	0.967168	0.302205	0.453212
3417_3	0.524219	0.70013	0.257682	1.95404	3.28138	0.194922	0.154818	2.53125	0.197786	1.53971	0.76862	0.264583	0.245703	0.215104	0.679167	0.691406	1.49609	1.09089	0.335547	0.595443	0.422526	0.297396	0.158594	1.01719	2.6276	0.955859	0.211328	0.234375	0.632682	0.129297	0.410938	1.91068	0.27513	0.335938	0.258724	0.663411	0.536068	0.258203	0.432943	0.354948	0.223958	0.344401	0.13112	0.199715	1.24238	0.15867	0.975772	0.313254	0.468789
3417_4	0.427303	0.579741	0.233023	1.63708	2.61243	0.184982	0.14328	2.2798	0.171316	1.26599	0.612285	0.238941	0.214004	0.215131	0.567061	0.553959	1.20344	0.77867	0.338546	0.49211	0.347281	0.269231	0.152015	0.764582	2.12356	0.773598	0.188081	0.201747	0.533531	0.122992	0.352635	1.63342	0.254861	0.297549	0.290786	0.572415	0.472668	0.249648	0.377712	0.311355	0.225838	0.309242	0.156664	0.187715	1.17984	0.170975	1.00455	0.303791	0.460611
3417_5	0.434018	0.563343	0.241056	1.72023	2.72786	0.187097	0.146628	2.39487	0.180205	1.28666	0.657918	0.250293	0.22346	0.229032	0.61393	0.583431	1.26408	0.883138	0.338563	0.495308	0.379619	0.279912	0.151026	0.790762	2.2585	0.81085	0.197801	0.209531	0.558504	0.12346	0.373607	1.65513	0.262757	0.345161	0.286657	0.59868	0.498534	0.248387	0.396481	0.3261	0.225806	0.319648	0.156452	0.184893	1.18406	0.163499	0.997968	0.297717	0.449145
3417_6	0.467166	0.628451	0.255966	1.78568	2.8487	0.198253	0.158634	2.60755	0.18671	1.42552	0.674466	0.264545	0.247387	0.237404	0.649509	0.623928	1.34706	0.994073	0.344876	0.541569	0.404773	0.298705	0.162065	0.854937	2.44065	0.884885	0.205116	0.242864	0.596007	0.129465	0.400406	1.81625	0.274996	0.343628	0.303853	0.624708	0.533926	0.255342	0.421307	0.32803	0.260022	0.32959	0.151458	0.181287	1.16995	0.159446	0.985917	0.304571	0.418904
3417_7	0.369484	0.485913	0.228785	1.44196	2.1037	0.184318	0.149355	2.0516	0.156144	1.19246	0.554311	0.254413	0.208248	0.209097	0.520876	0.483028	1.05957	0.658181	0.327393	0.448914	0.348099	0.263238	0.159878	0.669891	1.76646	0.720638	0.181942	0.198914	0.489308	0.123557	0.348439	1.36694	0.259674	0.309063	0.294976	0.539036	0.472335	0.226409	0.38391	0.279532	0.247284	0.304141	0.159708	0.17536	1.10293	0.164371	0.999381	0.320074	0.41557
3417_8	0.403018	0.530091	0.237377	1.60332	2.50941	0.197503	0.15409	2.26309	0.178312	1.21297	0.616173	0.257872	0.224707	0.218931	0.584125	0.536054	1.17384	0.821688	0.350661	0.464505	0.352338	0.296255	0.168437	0.730017	1.91709	0.74101	0.203466	0.232159	0.533259	0.138066	0.390162	1.48146	0.272964	0.349544	0.300913	0.598099	0.529532	0.240171	0.420533	0.309484	0.229551	0.321222	0.172909	0.165175	1.07751	0.16381	0.988321	0.305627	0.409222
3417_9	0.408687	0.569884	0.243436	1.63378	2.58089	0.209653	0.161969	2.36274	0.185714	1.3166	0.597876	0.269112	0.23166	0.219112	0.596718	0.558494	1.2112	0.910232	0.352317	0.511197	0.365637	0.323552	0.165444	0.762355	1.98224	0.805792	0.204054	0.249807	0.546332	0.14112	0.390541	1.52722	0.285521	0.348263	0.281467	0.609073	0.548263	0.241699	0.42278	0.313514	0.2361	0.314672	0.169691	0.171229	1.08744	0.157086	1.00243	0.296229	0.411648
3417_10	0.413552	0.502295	0.231257	1.49945	2.08634	0.208743	0.166995	1.98317	0.178579	1.14273	0.570055	0.256175	0.221858	0.224918	0.53224	0.482404	1.05814	0.598907	0.396284	0.426885	0.351038	0.322842	0.17377	0.613552	1.5976	0.678907	0.218361	0.214645	0.495956	0.147541	0.354098	1.32328	0.286339	0.351913	0.373333	0.582077	0.496831	0.245027	0.415519	0.308415	0.256831	0.325464	0.195847	0.164722	0.974055	0.172969	1.04706	0.288616	0.393202
3417_11	0.41816	0.523821	0.251415	1.56486	2.31958	0.224764	0.188443	2.20708	0.203302	1.21132	0.616509	0.276415	0.238915	0.236792	0.572642	0.517453	1.14505	0.716981	0.363679	0.459434	0.373349	0.301415	0.186085	0.682547	1.80896	0.756604	0.241038	0.218632	0.532311	0.152594	0.389151	1.44198	0.291981	0.367689	0.367453	0.638443	0.549057	0.255189	0.44434	0.335377	0.287736	0.376651	0.19316	0.155028	1.00319	0.169992	1.0427	0.330208	0.401038
3417_12	0.407619	0.540952	0.255	1.60357	2.35667	0.24619	0.177619	2.22238	0.191429	1.17262	0.57119	0.273571	0.258571	0.241905	0.579048	0.539286	1.13929	0.759048	0.352381	0.474286	0.365714	0.316667	0.190952	0.676905	1.84071	0.751905	0.214762	0.232619	0.56619	0.151429	0.405476	1.4581	0.296905	0.362143	0.361667	0.687381	0.570476	0.262381	0.484286	0.331429	0.249286	0.342143	0.2	0.147833	0.986741	0.155749	1.03147	0.320008	0.383139
3417_13	0.358105	0.463231	0.293371	1.46582	2.03988	0.210254	0.173226	1.92983	0.183066	1.09089	0.517349	0.289746	0.241844	0.242103	0.544019	0.483687	1.06007	0.56784	0.369239	0.419731	0.350854	0.315122	0.198861	0.628172	1.48162	0.657431	0.216468	0.2232	0.515536	0.159762	0.365355	1.27809	0.320041	0.38348	0.372087	0.634645	0.554376	0.26463	0.451838	0.336872	0.287675	0.372087	0.212325	0.134601	0.940205	0.15962	1.01726	0.308481	0.384038
3417_14	0.377395	0.48659	0.253147	1.55473	2.14122	0.223864	0.195676	2.06404	0.198413	1.1694	0.542967	0.287356	0.250684	0.246305	0.588123	0.541325	1.10454	0.669951	0.380131	0.460044	0.350301	0.316092	0.204981	0.657909	1.61138	0.724412	0.227969	0.240558	0.519431	0.161467	0.394089	1.34455	0.318008	0.387521	0.384236	0.671045	0.598522	0.260536	0.472633	0.348933	0.28243	0.373837	0.211823	0.140289	0.948341	0.168397	1.03646	0.320587	0.380096
3417_15	0.495831	0.5	0.290439	1.56948	2.21734	0.229294	0.18955	2.13118	0.192329	1.17871	0.521957	0.2796	0.250695	0.310172	0.591162	0.535853	1.10117	0.718733	0.379655	0.460812	0.382157	0.330183	0.207615	0.672318	1.62173	0.72846	0.227626	0.240411	0.558366	0.160089	0.391051	1.36854	0.327404	0.378822	0.403002	0.65453	0.596998	0.293218	0.476098	0.369928	0.299055	0.356031	0.200111	0.139013	0.922272	0.161684	1.0274	0.309417	0.361734
3429_1	0.853106	1.07185	0.280459	2.08065	3.85031	0.181285	0.154625	2.1185	0.201146	2.15023	1.39709	0.271927	0.246201	0.215009	0.76273	0.709411	1.6245	1.22207	0.326979	0.705678	0.696481	0.308318	0.143029	1.16422	2.89043	1.251	0.218875	0.254865	0.601706	0.128366	0.43935	1.92509	0.290056	0.395628	0.31085	0.688483	0.60104	0.343109	0.503199	0.372834	0.241935	0.388696	0.193015	0.198261	1.25679	0.13383	0.745692	0.283652	0.569477
3429_2	0.872788	0.980173	0.274917	2.05256	3.80892	0.1835	0.149701	2.07784	0.194677	1.97232	1.37831	0.264538	0.238057	0.208516	0.797738	0.713639	1.62302	1.28609	0.313639	0.687691	0.762608	0.299534	0.139055	1.14558	2.85456	1.22169	0.217299	0.275715	0.591218	0.126813	0.454957	1.90366	0.290086	0.386161	0.307784	0.689687	0.591084	0.34145	0.485695	0.370725	0.243247	0.388157	0.170991	0.200369	1.28021	0.146912	0.722944	0.289516	0.560111
3429_3	0.888564	1.07141	0.29375	2.04548	3.78298	0.175133	0.150133	2.14468	0.192819	1.99322	1.35891	0.263032	0.236569	0.20625	0.787234	0.733511	1.60598	1.34654	0.311968	0.67367	0.713298	0.297606	0.14016	1.1762	2.87261	1.2609	0.221676	0.251197	0.582048	0.126596	0.445745	1.88258	0.288564	0.380053	0.301729	0.68258	0.588697	0.346144	0.468883	0.368218	0.243351	0.388564	0.158245	0.198309	1.30008	0.1505	0.734512	0.295849	0.566334
3429_4	0.76543	0.926483	0.26449	1.94358	3.38041	0.186015	0.159173	2.25782	0.18875	1.81005	1.17148	0.268251	0.240725	0.243802	0.719439	0.641135	1.47598	1.07061	0.337836	0.6331	0.593435	0.316977	0.147547	0.982732	2.56471	1.16567	0.219525	0.243973	0.561805	0.133014	0.420756	1.83006	0.289109	0.418191	0.352539	0.699607	0.591041	0.326893	0.491708	0.367242	0.252864	0.382459	0.201915	0.175921	1.13189	0.138905	0.68722	0.264855	0.510618
3429_5	0.799383	0.889155	0.259551	1.93867	3.41802	0.188282	0.152304	2.33151	0.18417	1.72315	1.10176	0.284907	0.23865	0.208326	0.733939	0.637485	1.48826	1.13843	0.333219	0.619325	0.647422	0.330478	0.148021	0.967963	2.4773	1.15487	0.217749	0.234881	0.558677	0.133459	0.452116	1.79767	0.295871	0.404831	0.335789	0.683056	0.596025	0.328936	0.488265	0.367997	0.255782	0.382046	0.174062	0.183685	1.19147	0.149518	0.72053	0.261365	0.53042
3429_6	0.712609	0.908283	0.253353	1.92237	3.24262	0.184943	0.148726	2.20976	0.179577	1.69316	1.15409	0.264923	0.236586	0.22552	0.733065	0.637659	1.46747	1.15241	0.325788	0.605466	0.642019	0.29829	0.14554	0.946848	2.47066	1.10211	0.218478	0.23558	0.540241	0.132629	0.42723	1.77264	0.287894	0.395708	0.333669	0.642186	0.5944	0.31774	0.471663	0.37894	0.26006	0.376593	0.153588	0.181872	1.22254	0.150612	0.711612	0.287898	0.524155
3429_7	0.629769	0.741792	0.235359	1.79503	2.77285	0.187888	0.186114	1.9583	0.17835	1.46362	0.967613	0.262422	0.232032	0.215173	0.659051	0.556566	1.28083	0.929237	0.334516	0.529725	0.624889	0.297915	0.149734	0.792813	2.04636	1.00177	0.209849	0.228261	0.487134	0.143523	0.440772	1.56366	0.289929	0.428571	0.393523	0.694987	0.596939	0.323869	0.487356	0.357365	0.277507	0.387533	0.18323	0.150983	1.03137	0.134055	0.666418	0.252178	0.422828
3429_8	0.682578	0.731178	0.240833	1.71903	2.65415	0.188327	0.176828	1.89412	0.167498	1.63398	0.901497	0.246474	0.226296	0.199392	0.668909	0.544153	1.25754	0.919939	0.327837	0.511825	0.519635	0.293339	0.148188	0.757431	1.97592	1.01172	0.200694	0.217184	0.473205	0.139076	0.386418	1.50879	0.280538	0.411152	0.418095	0.653504	0.602734	0.317639	0.473205	0.355392	0.267303	0.377522	0.200911	0.164261	1.06274	0.148728	0.674902	0.246331	0.445572
3429_9	0.697576	0.737825	0.255948	1.75539	2.7296	0.203469	0.161219	1.95375	0.176562	1.5626	0.976873	0.249277	0.2495	0.21014	0.690016	0.569046	1.27663	0.985546	0.332221	0.531688	0.514788	0.297532	0.152769	0.781632	2.05559	1.0169	0.211697	0.22326	0.492995	0.143207	0.400044	1.56616	0.2833	0.430287	0.378252	0.676673	0.637536	0.327774	0.48877	0.355793	0.284857	0.393818	0.190571	0.162009	1.08285	0.14539	0.668842	0.275391	0.453281
3429_10	0.632706	0.677586	0.296879	1.69667	2.57312	0.193964	0.176167	1.9172	0.17952	1.56719	0.8878	0.262316	0.230591	0.249678	0.678875	0.545009	1.23498	0.851174	0.380965	0.536239	0.522569	0.301006	0.15837	0.765282	1.92933	0.962858	0.212278	0.217952	0.468403	0.15218	0.407532	1.48723	0.309002	0.458344	0.448285	0.721176	0.63838	0.335311	0.524375	0.372711	0.295589	0.412174	0.195512	0.130555	0.918705	0.130038	0.65484	0.217361	0.389425
3429_11	0.625667	0.686404	0.240915	1.68869	2.50368	0.192122	0.175604	1.80737	0.191868	1.3352	0.889708	0.258196	0.231766	0.221093	0.660483	0.534435	1.23863	0.851842	0.350699	0.526557	0.519441	0.319187	0.156544	0.729098	1.90775	0.931893	0.236086	0.218551	0.511309	0.147649	0.407116	1.45642	0.302414	0.445743	0.416518	0.710801	0.649809	0.333672	0.53723	0.389581	0.327827	0.396188	0.213469	0.134648	0.914223	0.137176	0.656892	0.214695	0.395349
3429_12	0.590008	0.76513	0.241051	1.71182	2.58202	0.219676	0.193407	1.83363	0.176152	1.52665	0.897244	0.255988	0.227917	0.206284	0.676796	0.546485	1.23487	0.887201	0.386557	0.514551	0.52717	0.304146	0.178985	0.744012	1.82874	0.961113	0.219418	0.224311	0.463817	0.147566	0.417203	1.46613	0.319341	0.444759	0.414113	0.722122	0.66392	0.337883	0.507082	0.37471	0.295648	0.408705	0.21813	0.146625	0.993927	0.147493	0.652611	0.21933	0.41055
3429_13	0.489164	0.644807	0.275542	1.52012	2.21334	0.181255	0.163524	1.52547	0.158176	1.21897	0.694061	0.236983	0.210245	0.194484	0.609626	0.477625	1.07571	0.69181	0.32761	0.460456	0.448635	0.294962	0.150014	0.611314	1.53729	0.830284	0.199831	0.200113	0.38953	0.145792	0.379398	1.26851	0.277793	0.457079	0.443006	0.704194	0.635801	0.33915	0.508866	0.361666	0.316915	0.40304	0.244863	0.129331	0.855795	0.136042	0.598767	0.20497	0.401052
3429_14	0.538779	0.627249	0.235624	1.57269	2.25273	0.18903	0.159245	1.57063	0.162194	1.37776	0.818343	0.243586	0.226482	0.211147	0.647597	0.497198	1.12946	0.756119	0.341492	0.469773	0.480979	0.270422	0.156001	0.731937	1.65349	0.869655	0.20407	0.208493	0.399882	0.142731	0.413447	1.32793	0.292244	0.478325	0.489826	0.690357	0.677086	0.352109	0.512533	0.39251	0.313772	0.424359	0.26128	0.136608	0.894048	0.135891	0.600574	0.197562	0.395662
3429_15	0.508555	0.614586	0.22777	1.50968	2.20421	0.178682	0.149229	1.45919	0.15568	1.37447	0.747546	0.227209	0.213184	0.189902	0.61655	0.467602	1.06592	0.736606	0.320337	0.430014	0.399439	0.261431	0.164376	0.614586	1.54194	0.82244	0.199719	0.198317	0.379804	0.142496	0.382048	1.24937	0.279102	0.454698	0.439271	0.661711	0.629453	0.355119	0.502384	0.367181	0.310519	0.414586	0.229453	0.135807	0.912413	0.1424	0.628932	0.210586	0.426822
3504_1	0.99222	1.15151	0.319868	2.48534	4.10283	0.178636	0.163974	2.5778	0.206762	2.13006	1.1525	0.226212	0.305905	0.228306	0.839617	0.460403	1.56483	1.47098	0.470277	0.648713	0.814083	0.307201	0.154698	1.25244	2.51227	1.58458	0.213246	0.244764	0.701077	0.141233	0.445442	2.45262	0.275883	0.375723	0.336026	0.64622	0.489627	0.349691	0.506483	0.337622	0.266308	0.402154	0.243268	0.192401	1.00468	0.182005	1.31562	0.279682	0.592286
3504_2	0.928897	1.0617	0.311151	2.4489	4.00149	0.175282	0.14696	2.54229	0.199049	2.16954	1.245	0.232224	0.289859	0.221727	0.824916	0.451178	1.57338	1.51436	0.420578	0.641513	0.747673	0.304219	0.153199	1.28511	2.46643	1.49822	0.214498	0.241632	0.695682	0.136166	0.438899	2.43682	0.273321	0.356605	0.353436	0.638839	0.472371	0.33977	0.471678	0.317687	0.262428	0.395227	0.241533	0.190031	1.02018	0.183411	1.30984	0.285241	0.616173
3504_3	0.957687	1.09765	0.323282	2.42485	3.8161	0.174517	0.140819	2.50613	0.204289	2.18782	1.21424	0.227647	0.282788	0.227551	0.816389	0.436722	1.48143	1.53379	0.424564	0.629332	0.777427	0.281926	0.149435	1.23559	2.41825	1.51388	0.20965	0.235975	0.679495	0.13431	0.413173	2.33802	0.266418	0.349799	0.358128	0.627417	0.457591	0.330557	0.45807	0.29887	0.244208	0.378901	0.227264	0.195597	1.01301	0.176117	1.38659	0.289193	0.61461
3504_4	0.887377	0.972656	0.301411	2.26395	3.64615	0.184418	0.144712	2.50381	0.185292	1.83631	0.933075	0.221001	0.283181	0.212886	0.775627	0.416906	1.43251	1.36147	0.448495	0.568485	0.646523	0.292421	0.154576	1.00712	2.14659	1.46535	0.202897	0.222999	0.638657	0.134349	0.416531	2.21151	0.279685	0.368585	0.347609	0.607067	0.480709	0.31989	0.489699	0.312773	0.285304	0.384318	0.3777	0.170554	0.917399	0.174868	1.43761	0.267375	0.489375
3504_5	0.713779	1.0077	0.286099	2.23952	3.42328	0.178506	0.142805	2.44883	0.182052	1.90928	1.03668	0.207972	0.272772	0.210295	0.772099	0.400293	1.4009	1.38415	0.445409	0.547133	0.707544	0.278396	0.148062	1.0099	2.04475	1.43074	0.200636	0.219709	0.629295	0.128744	0.392224	2.14366	0.266414	0.358235	0.375596	0.607042	0.460081	0.315931	0.463871	0.301382	0.257366	0.369483	0.361291	0.171863	0.911031	0.177378	1.44676	0.266827	0.531095
3504_6	0.836871	0.988842	0.279078	2.24233	3.28551	0.174409	0.166283	2.44754	0.180716	1.89218	1.01552	0.211522	0.278472	0.221104	0.767617	0.394542	1.38617	1.39357	0.445846	0.544209	0.649848	0.282353	0.149303	1.02899	2.06537	1.41649	0.208369	0.212735	0.629836	0.127592	0.406428	2.13633	0.269375	0.364827	0.3755	0.615282	0.459551	0.308429	0.457247	0.291935	0.244754	0.366889	0.357429	0.17753	0.94779	0.170673	1.48451	0.276249	0.56613
3504_7	0.750716	0.93403	0.274184	2.1142	3.28349	0.178163	0.143532	2.20092	0.178878	1.70177	0.967373	0.214797	0.273469	0.205638	0.758872	0.388666	1.29651	1.30839	0.43775	0.5332	0.676445	0.28277	0.160561	0.872066	1.87149	1.37421	0.197195	0.205638	0.618203	0.133515	0.394104	1.96823	0.270034	0.362622	0.361477	0.590011	0.467516	0.305667	0.476961	0.308243	0.263022	0.381654	0.406554	0.146957	0.867707	0.1788	1.51922	0.252435	0.485493
3504_8	0.743112	0.905093	0.264681	2.07821	3.01447	0.170331	0.145839	2.13693	0.170053	1.68272	0.946702	0.198441	0.263986	0.206374	0.727526	0.376983	1.27025	1.22433	0.435013	0.490398	0.621765	0.26496	0.149457	0.87086	1.79446	1.32508	0.189674	0.195797	0.590036	0.127609	0.372947	1.90537	0.271361	0.355135	0.38241	0.56624	0.451155	0.298915	0.442249	0.284303	0.27317	0.355413	0.396465	0.158254	0.811543	0.165081	1.49576	0.254344	0.468556
3504_9	0.702004	0.845378	0.269813	1.96225	2.83956	0.175048	0.130058	1.9969	0.159017	1.59573	0.762637	0.186813	0.248352	0.199741	0.675372	0.347899	1.19716	1.19134	0.403491	0.49373	0.594829	0.248739	0.138462	0.830511	1.70394	1.24124	0.18371	0.211118	0.5351	0.117776	0.35307	1.75915	0.245378	0.334842	0.348158	0.538332	0.426891	0.277569	0.411377	0.265676	0.233226	0.333032	0.369877	0.166002	0.880888	0.16805	1.57907	0.264525	0.487334
3504_10	0.676784	0.743724	0.303199	1.98523	2.94537	0.179163	0.147006	1.95308	0.169483	1.44413	0.907957	0.210664	0.259885	0.199672	0.726989	0.366202	1.22658	1.19377	0.436751	0.476456	0.590976	0.26087	0.181788	0.774077	1.6566	1.24545	0.189007	0.19557	0.537654	0.134701	0.374733	1.76341	0.261526	0.373093	0.373749	0.589992	0.472354	0.312551	0.460049	0.306153	0.273339	0.369483	0.438884	0.145552	0.805485	0.166154	1.5489	0.230234	0.450702
3504_11	0.620657	0.85028	0.248359	1.94444	2.7984	0.169095	0.144596	1.89367	0.166853	1.55661	0.764612	0.191193	0.256685	0.197598	0.698639	0.345717	1.18751	1.11962	0.417934	0.47494	0.57534	0.258127	0.174059	0.774219	1.62482	1.24724	0.182546	0.191673	0.526181	0.12506	0.359648	1.70985	0.261009	0.359167	0.408006	0.56189	0.447718	0.305524	0.438431	0.292714	0.258607	0.38799	0.414572	0.148207	0.813941	0.163001	1.52379	0.231774	0.44049
3504_12	0.657391	0.730418	0.261926	1.85085	2.54417	0.157538	0.130595	1.77326	0.166961	1.47806	0.808746	0.183746	0.234541	0.187279	0.633981	0.312721	1.10027	1.0583	0.426678	0.431243	0.566843	0.235866	0.143404	0.710689	1.5078	1.15445	0.178887	0.182568	0.492197	0.117933	0.327886	1.58613	0.233952	0.332892	0.367197	0.522232	0.422703	0.286661	0.40636	0.265165	0.2447	0.336867	0.396938	0.152085	0.822356	0.16655	1.61241	0.244909	0.464682
3504_13	0.647732	0.67707	0.249688	1.68727	2.32563	0.181856	0.139617	1.5258	0.150437	1.43321	0.691635	0.195173	0.238244	0.201415	0.63608	0.335206	1.05576	1.0747	0.419476	0.414066	0.479193	0.235747	0.160841	0.609863	1.34977	1.0747	0.178943	0.177278	0.452767	0.136704	0.3531	1.45714	0.257595	0.400957	0.438618	0.582813	0.479401	0.321265	0.470454	0.313774	0.296504	0.382022	0.503953	0.131087	0.797323	0.167849	1.56046	0.206546	0.419542
3504_14	0.567562	0.702098	0.232791	1.6164	2.15081	0.15807	0.142773	1.41714	0.145715	1.22612	0.625025	0.211414	0.224358	0.192391	0.568347	0.307119	0.997254	0.955678	0.384977	0.403805	0.5505	0.2222	0.174544	0.602275	1.23867	1.04707	0.168268	0.17827	0.414787	0.126495	0.32477	1.39674	0.255148	0.368308	0.443616	0.544617	0.450088	0.308884	0.436164	0.287507	0.289469	0.35909	0.459698	0.140963	0.805205	0.16311	1.57501	0.20999	0.430488
3504_15	0.490717	0.592462	0.213702	1.54085	2.05329	0.152432	0.134237	1.3938	0.142963	1.15782	0.603973	0.183253	0.214445	0.185295	0.552172	0.281285	0.947642	0.906238	0.380059	0.361121	0.512254	0.21296	0.141849	0.597846	1.16951	1.03788	0.163572	0.165243	0.40958	0.118455	0.302079	1.30171	0.23394	0.33847	0.409766	0.510954	0.441701	0.291682	0.413108	0.2759	0.249165	0.332343	0.450798	0.14569	0.806755	0.165854	1.55251	0.222652	0.421106
3505_1	0.917992	1.3364	0.466673	3.10086	5.78303	0.220649	0.209157	2.30008	0.266434	2.4151	1.38172	0.328859	0.411419	0.305047	1.07235	0.669762	2.23563	2.25172	0.4618	0.919555	0.761883	0.39202	0.21357	2.10784	4.02942	1.87175	0.304496	0.358555	0.942263	0.197021	0.560173	3.25319	0.40866	0.469891	0.344856	0.864393	0.679691	0.48267	0.63786	0.429346	0.365542	0.564126	0.253838	0.207324	1.09786	0.205786	1.15552	0.317487	0.534289
3505_2	0.945885	1.29875	0.44584	2.93799	5.58575	0.21601	0.193574	2.24751	0.263215	2.27066	1.20865	0.31706	0.38688	0.307547	1.09656	0.657184	2.02091	2.07054	0.456251	0.897694	0.784349	0.392623	0.212241	2.07467	3.9493	1.76039	0.287714	0.355111	0.946155	0.186126	0.543121	3.15714	0.382752	0.468545	0.354931	0.863053	0.658261	0.47034	0.620659	0.426636	0.354393	0.549403	0.237997	0.211153	1.10537	0.196922	1.21817	0.330406	0.561645
3505_3	0.945123	1.20049	0.432996	2.87062	5.40674	0.213226	0.18967	2.15992	0.265748	2.03499	1.27247	0.309806	0.374367	0.289391	1.03743	0.636713	1.93657	2.02295	0.461612	0.870965	0.767493	0.376461	0.204415	1.87995	3.84183	1.7141	0.279183	0.348194	0.915373	0.186268	0.535596	3.05078	0.372274	0.462746	0.352033	0.831181	0.645873	0.460653	0.619613	0.423661	0.337812	0.532368	0.229716	0.209488	1.10045	0.185965	1.13783	0.336128	0.548378
3505_4	0.814391	1.12414	0.388574	2.63216	4.97204	0.23394	0.133904	2.53778	0.218874	2.05351	1.08678	0.305773	0.368929	0.293721	0.857177	0.557189	1.7604	2.15463	0.509341	0.73858	0.671568	0.369531	0.197903	1.37917	3.17139	1.61781	0.279619	0.323973	0.82102	0.171026	0.482222	2.54899	0.346872	0.426058	0.296252	0.752441	0.613957	0.398698	0.553694	0.383512	0.322767	0.45872	0.269857	0.196742	0.980468	0.193295	1.58097	0.328737	0.44289
3505_5	0.796207	1.05233	0.381541	2.59674	4.65218	0.230677	0.172588	2.53685	0.220355	2.00612	1.08353	0.298608	0.361378	0.287206	0.902304	0.56061	1.70931	2.09698	0.515242	0.734277	0.673788	0.37266	0.198752	1.34301	3.11114	1.62902	0.269563	0.30977	0.836894	0.18579	0.478637	2.63334	0.348656	0.427268	0.316611	0.762602	0.606577	0.397144	0.55953	0.386102	0.31433	0.454153	0.25	0.196205	1.00354	0.190424	1.58487	0.319573	0.441172
3505_6	0.861266	1.0395	0.378001	2.55837	4.57126	0.226138	0.182969	2.50905	0.223891	1.96629	1.00556	0.306209	0.355648	0.280308	0.886221	0.557422	1.67865	1.95565	0.516263	0.741455	0.651804	0.36026	0.198581	1.31059	2.3916	1.61242	0.265169	0.312478	0.828859	0.175991	0.474985	2.52844	0.337788	0.414902	0.322531	0.735305	0.592904	0.390656	0.556002	0.386872	0.303962	0.456416	0.239858	0.197995	0.998789	0.182118	1.53424	0.32091	0.445371
3505_7	0.808939	1.04262	0.37635	2.54418	4.72577	0.247003	0.192985	2.61729	0.219328	1.83691	0.913127	0.311529	0.356815	0.298505	0.872281	0.525677	1.72295	1.97218	0.526417	0.703271	0.650881	0.375314	0.223768	1.18559	2.9633	1.68818	0.287406	0.304277	0.807015	0.179962	0.468255	2.60885	0.344384	0.410389	0.300577	0.749445	0.60959	0.378718	0.546396	0.368507	0.306349	0.444132	0.304129	0.176812	0.949098	0.188779	1.77307	0.321453	0.422477
3505_8	0.784336	0.900114	0.361237	2.42069	4.38309	0.239784	0.186862	2.54299	0.212826	1.66643	0.95786	0.314132	0.341657	0.290011	0.851589	0.509222	1.63252	1.85116	0.514188	0.679909	0.599319	0.370176	0.18899	1.14997	2.89586	1.59719	0.26433	0.289728	0.777951	0.174376	0.450482	2.38436	0.323922	0.404796	0.291856	0.725312	0.589245	0.366629	0.529228	0.366203	0.297957	0.42168	0.271708	0.182155	0.958737	0.192999	1.74705	0.327191	0.418621
3505_9	0.64611	0.936297	0.348197	2.37842	3.97276	0.223502	0.164814	2.44348	0.211168	1.59366	0.81987	0.281242	0.328002	0.267281	0.805909	0.494307	1.51152	1.72391	0.496747	0.656953	0.563296	0.344944	0.183654	1.08187	2.75264	1.54215	0.251423	0.290865	0.756167	0.17254	0.430469	2.28951	0.311873	0.368664	0.293847	0.672269	0.563838	0.350095	0.50122	0.361345	0.282868	0.400922	0.269043	0.181023	0.989428	0.187695	1.73172	0.311092	0.415858
3505_10	0.623297	0.88526	0.327454	2.28135	4.09431	0.227384	0.191058	2.2927	0.211841	1.64949	0.811037	0.288858	0.331994	0.285889	0.793399	0.494237	1.53039	1.81104	0.515892	0.589766	0.537024	0.359937	0.189661	1.00087	2.51816	1.51397	0.260391	0.27052	0.735592	0.181104	0.417918	2.19874	0.328502	0.388229	0.309116	0.677262	0.5854	0.335138	0.504541	0.342997	0.2927	0.406217	0.334789	0.160063	0.849211	0.185836	1.81826	0.300855	0.38745
3505_11	0.718598	0.859389	0.332912	2.33273	3.81439	0.249051	0.191036	2.40249	0.227544	1.65299	0.760347	0.301464	0.337611	0.284114	0.830472	0.506597	1.52684	1.8415	0.570034	0.615579	0.569492	0.371227	0.200614	1.04988	2.61323	1.53353	0.267667	0.282848	0.759986	0.18724	0.434845	2.26857	0.321706	0.405567	0.321706	0.721851	0.611965	0.35225	0.527562	0.366709	0.294777	0.409362	0.348274	0.17163	0.897195	0.181021	1.88385	0.33807	0.400593
3505_12	0.613747	0.840738	0.314334	2.1943	3.49941	0.229505	0.179883	2.23101	0.21207	1.48734	0.694552	0.270914	0.311148	0.264711	0.759262	0.479296	1.40771	1.69338	0.501425	0.592121	0.530092	0.341827	0.197485	0.943839	2.40604	1.46723	0.246605	0.271417	0.714501	0.171333	0.406873	2.08516	0.321039	0.375859	0.30964	0.667058	0.561442	0.326907	0.502598	0.349707	0.286672	0.373009	0.321039	0.166179	0.921726	0.180931	1.79383	0.295538	0.403316
3505_13	0.645161	0.856832	0.326749	2.18721	3.72327	0.227981	0.181769	2.21711	0.20714	1.63048	0.778905	0.284342	0.338166	0.276549	0.763501	0.463574	1.388	1.77637	0.499275	0.594056	0.583182	0.350671	0.183943	0.984233	2.33527	1.43005	0.259333	0.261689	0.721819	0.179775	0.391627	2.09369	0.324574	0.372961	0.289416	0.66274	0.575571	0.329467	0.494563	0.328561	0.277999	0.380391	0.330192	0.154298	0.895981	0.191329	1.94957	0.287822	0.393949
3505_14	0.599745	0.805065	0.321734	2.17945	3.79377	0.238841	0.184915	2.23064	0.210967	1.64274	0.767535	0.286391	0.328111	0.280743	0.745127	0.468391	1.38914	1.7945	0.511569	0.586628	0.589907	0.370013	0.194571	0.982146	2.39807	1.4775	0.253962	0.271452	0.725451	0.179632	0.384223	2.13773	0.304245	0.364729	0.294225	0.689925	0.575879	0.324103	0.494443	0.33977	0.278921	0.369648	0.342503	0.164661	0.919573	0.198477	1.95963	0.313176	0.404722
3505_15	0.619073	0.840107	0.318717	2.13262	3.70446	0.232442	0.189127	2.23601	0.2041	1.58235	0.714617	0.279501	0.321034	0.274688	0.756506	0.453654	1.38324	1.71961	0.507308	0.585205	0.517469	0.334046	0.18467	0.900535	2.35811	1.39626	0.245811	0.294831	0.742602	0.177718	0.386988	2.07594	0.304813	0.367201	0.339216	0.667023	0.544207	0.340463	0.484848	0.343494	0.28164	0.364528	0.331729	0.152532	0.931226	0.190141	1.93123	0.295325	0.392568
3522_1	0.713212	1.07753	0.415447	3.04688	5.54697	0.218651	0.196301	6.32773	0.247627	2.05004	0.973101	0.342366	0.404964	0.297468	1.04895	0.846519	1.92919	1.89666	0.507021	0.788172	0.635878	0.412876	0.19818	1.85403	3.45362	1.62421	0.265823	0.320807	0.911294	0.184533	0.536887	3.11462	0.375297	0.422468	0.354628	0.769581	0.625989	0.431369	0.636076	0.429589	0.334652	0.484573	0.334949	0.205035	0.957818	0.200336	1.9233	0.298909	0.673622
3522_2	0.751167	1.04382	0.390778	2.86825	5.13013	0.214537	0.189292	6.09555	0.246928	1.96952	0.842622	0.323045	0.389445	0.281604	1.00981	0.830428	1.88463	1.85948	0.499667	0.774888	0.612365	0.391159	0.192817	1.80166	3.31199	1.57569	0.257788	0.313328	0.886539	0.17586	0.517481	3.00124	0.346385	0.416881	0.351148	0.742212	0.597314	0.407164	0.608745	0.418501	0.339526	0.447461	0.313804	0.209739	0.961659	0.196541	1.88412	0.302349	0.701178
3522_3	0.758858	1.05367	0.384108	2.86744	5.05339	0.216694	0.188616	6.11365	0.2569	1.92283	0.93143	0.32547	0.38535	0.278961	0.971349	0.851113	1.83612	1.898	0.519912	0.782351	0.616274	0.385446	0.19788	1.77433	3.38573	1.5201	0.261675	0.315538	0.891032	0.175628	0.533187	2.98491	0.354598	0.428517	0.375609	0.740426	0.602235	0.421354	0.624678	0.449909	0.329099	0.461369	0.31592	0.213673	0.992789	0.196582	1.93356	0.305377	0.692522
3522_4	0.551741	0.772761	0.344279	2.43781	4.53346	0.212687	0.190547	6.40485	0.205348	1.63595	0.668781	0.307463	0.391542	0.264925	0.8301	0.694279	1.56032	2.10448	0.511816	0.65908	0.53607	0.381965	0.184204	1.49478	2.64739	1.37301	0.249751	0.269652	0.762687	0.177736	0.463682	2.46331	0.344279	0.385945	0.332463	0.655348	0.579726	0.344403	0.572015	0.371393	0.298881	0.413308	0.523756	0.193317	0.870154	0.188117	2.06875	0.303739	0.605491
3522_5	0.612545	0.848253	0.342264	2.3598	3.9963	0.215212	0.179775	6.35214	0.206445	1.54846	0.722558	0.312631	0.380047	0.262872	0.865539	0.690949	1.58081	2.0305	0.532535	0.658847	0.470922	0.36486	0.188542	1.4103	2.6828	1.34214	0.242623	0.273984	0.774664	0.185455	0.464131	2.38499	0.347203	0.381899	0.329794	0.644524	0.561921	0.338437	0.57859	0.383381	0.308433	0.404988	0.508581	0.188994	0.889024	0.179327	2.0803	0.288019	0.630081
3522_6	0.577979	0.838309	0.324337	2.32111	4.14175	0.20277	0.175663	6.21925	0.200382	1.54466	0.686888	0.294005	0.369955	0.289109	0.827561	0.673036	1.52663	1.94053	0.528899	0.646644	0.457129	0.348221	0.183425	1.34918	2.54824	1.29114	0.236446	0.264151	0.742895	0.166706	0.449248	2.31562	0.311798	0.363506	0.342489	0.602102	0.544543	0.333294	0.549678	0.379508	0.307141	0.392047	0.5	0.192618	0.867797	0.182373	1.99578	0.297175	0.612881
3522_7	0.595568	0.790786	0.319143	2.24391	4.1541	0.213296	0.178889	6.04345	0.194635	1.72868	0.622977	0.302231	0.366088	0.264616	0.788599	0.620207	1.48097	1.89969	0.522379	0.585071	0.487826	0.359965	0.181951	1.22583	2.32658	1.32293	0.238665	0.259805	0.729261	0.176119	0.442339	2.20251	0.325703	0.368275	0.320309	0.619186	0.563785	0.330806	0.537396	0.346698	0.286193	0.375857	0.50605	0.170189	0.784761	0.175565	2.12514	0.299685	0.582406
3522_8	0.513901	0.807414	0.309007	2.23255	3.81769	0.216623	0.177527	6.12525	0.191862	1.50724	0.663047	0.294961	0.356357	0.258905	0.792789	0.614828	1.42557	1.84593	0.509702	0.600637	0.521286	0.354185	0.187373	1.18259	2.34955	1.29684	0.234579	0.258326	0.735882	0.17159	0.414133	2.11946	0.304952	0.362438	0.323197	0.614828	0.538952	0.321604	0.526933	0.359687	0.291775	0.37576	0.519403	0.177991	0.792595	0.176581	2.04295	0.295179	0.594117
3522_9	0.569612	0.71312	0.294898	2.13286	3.78709	0.200332	0.170054	5.87184	0.188857	1.49758	0.650491	0.281626	0.334301	0.252454	0.749896	0.608738	1.39375	1.77534	0.507673	0.58081	0.443938	0.336237	0.180285	1.12042	2.29531	1.21153	0.223559	0.252039	0.699295	0.160238	0.413383	2.07383	0.288815	0.349509	0.342182	0.581363	0.523158	0.312319	0.514586	0.349786	0.313563	0.355869	0.476566	0.177312	0.836996	0.172449	2.11606	0.294398	0.586926
3522_10	0.578981	0.72262	0.330666	2.37511	4.20935	0.272746	0.20535	6.36184	0.206403	1.64174	0.669334	0.324979	0.420809	0.304128	0.812131	0.633951	1.57435	2.37742	0.610994	0.624684	0.520008	0.422283	0.212089	1.11752	2.15059	1.37363	0.272746	0.271483	0.736942	0.202822	0.491365	2.1647	0.364364	0.432814	0.343513	0.694608	0.618366	0.366681	0.575611	0.396377	0.328349	0.45219	0.652696	0.173053	0.651515	0.197721	2.01227	0.289256	0.498122
3522_11	0.55549	0.713155	0.317112	2.15094	3.62967	0.255193	0.188526	6.11632	0.203956	1.42374	0.633234	0.31276	0.408704	0.272008	0.753314	0.599407	1.44352	2.25955	0.531949	0.58912	0.509001	0.39723	0.20633	1.03027	2.0004	1.28566	0.263699	0.26271	0.704847	0.190702	0.436597	1.95767	0.32542	0.377448	0.306231	0.618398	0.581998	0.328586	0.512562	0.359248	0.337488	0.418991	0.610089	0.162736	0.644328	0.189817	2.00661	0.265444	0.499938
3522_12	0.526944	0.679459	0.32233	2.19427	3.73891	0.23106	0.220521	6.07457	0.212368	1.49831	0.611851	0.310002	0.386558	0.285743	0.770332	0.617618	1.46431	2.34639	0.540863	0.58958	0.504076	0.40863	0.207596	1.00815	1.96799	1.25432	0.301452	0.265063	0.704514	0.188308	0.478226	2.02545	0.318155	0.379201	0.30165	0.614635	0.586399	0.325114	0.526148	0.354345	0.302247	0.398489	0.587194	0.163788	0.646188	0.197818	2.05027	0.285232	0.555527
3522_13	0.570857	0.717571	0.326418	2.26918	3.82704	0.274931	0.202449	5.93077	0.221695	1.64759	0.597101	0.327668	0.411647	0.335166	0.786553	0.587103	1.46663	2.27468	0.570357	0.610097	0.524869	0.445889	0.219695	1.02874	1.95901	1.30967	0.27993	0.287178	0.730567	0.212197	0.44189	2.01925	0.365909	0.451137	0.370907	0.651087	0.617846	0.353162	0.55836	0.379155	0.300925	0.422644	0.637841	0.150336	0.623222	0.192843	2.01735	0.288951	0.487732
3522_14	0.483457	0.636507	0.290119	2.01913	3.21157	0.236777	0.196714	5.49133	0.205942	1.41864	0.53905	0.298897	0.360567	0.280216	0.67792	0.536124	1.32906	2.0799	0.514517	0.540176	0.500113	0.417961	0.204817	0.891965	1.79743	1.15147	0.254558	0.252082	0.666667	0.188161	0.394553	1.77875	0.309025	0.36867	0.309251	0.571911	0.545127	0.306099	0.483682	0.329282	0.27549	0.397479	0.574162	0.16092	0.61175	0.199074	2.13394	0.287356	0.500958
3522_15	0.481112	0.665479	0.360893	2.09717	3.53789	0.245664	0.20765	5.7206	0.217391	1.48064	0.596816	0.327394	0.399145	0.311	0.719648	0.562366	1.38869	2.32716	0.539796	0.575671	0.460442	0.45474	0.223093	0.928962	1.89142	1.25255	0.276075	0.261107	0.698741	0.199097	0.429793	1.87764	0.321929	0.389404	0.323355	0.634355	0.578047	0.328106	0.487052	0.344025	0.296507	0.393918	0.618199	0.15774	0.599935	0.198726	2.15317	0.285924	0.532332
361_1	0.52516	0.786627	0.417844	2.94716	5.36569	0.215212	0.185214	3.71008	0.23592	1.51558	0.847397	0.350397	0.437875	0.27395	1.01945	1.01722	1.96071	2.5867	0.434198	0.76079	0.422973	0.355816	0.17844	1.80772	3.4581	1.52913	0.274531	0.328914	0.944552	0.167118	0.452487	2.71521	0.35001	0.472905	0.377105	0.78653	0.543449	0.434585	0.6048	0.384169	0.293691	0.4072	0.245113	0.21952	1.03717	0.16816	1.78635	0.323253	0.480213
361_2	0.515456	0.754169	0.418137	2.96051	5.3373	0.213067	0.183715	3.72277	0.237933	1.55339	0.885714	0.351341	0.424573	0.272745	1.05909	1.05695	1.96636	2.68259	0.447001	0.777182	0.430229	0.363627	0.179425	1.76275	3.44817	1.52647	0.277036	0.329303	0.98001	0.171039	0.456753	2.67947	0.350658	0.479863	0.373086	0.788493	0.553291	0.42116	0.599512	0.384885	0.295076	0.421648	0.262409	0.223226	1.06451	0.171606	1.76554	0.330818	0.504407
361_3	0.517333	0.742806	0.414949	2.88726	5.37696	0.218159	0.180834	3.65647	0.243993	1.56672	0.815937	0.35483	0.424542	0.270206	1.02403	1.06107	1.9224	2.63311	0.439073	0.772723	0.43271	0.350271	0.172001	1.74395	3.4536	1.50622	0.271631	0.320923	0.94273	0.164973	0.444582	2.60538	0.342103	0.481717	0.372875	0.780036	0.541077	0.411815	0.592174	0.384177	0.294425	0.415519	0.256435	0.231001	1.01655	0.196456	1.75975	0.33051	0.497604
361_4	0.46463	0.666582	0.377916	2.7017	4.78207	0.234533	0.182302	4.11968	0.21894	1.32923	0.685598	0.34318	0.39465	0.274468	0.944219	0.896805	1.79539	2.41468	0.505832	0.673682	0.390467	0.348124	0.176217	1.35396	2.94409	1.44726	0.272946	0.30464	0.862956	0.165695	0.423428	2.49987	0.322642	0.466405	0.384255	0.731998	0.549442	0.384255	0.575431	0.370563	0.276496	0.388565	0.361942	0.20042	0.914522	0.158968	2.02411	0.322677	0.416757
361_5	0.466667	0.689844	0.390885	2.67031	5.05938	0.238802	0.186849	4.15964	0.220312	1.36354	0.711979	0.357422	0.40625	0.285677	0.976823	0.945833	1.84544	2.62461	0.527734	0.704297	0.404948	0.36263	0.182292	1.32826	2.96003	1.48424	0.283724	0.315104	0.898438	0.167578	0.436979	2.57292	0.338411	0.475521	0.38763	0.763151	0.559375	0.38151	0.594531	0.378906	0.301693	0.399349	0.380469	0.206738	0.938062	0.173677	2.06563	0.3288	0.425263
361_6	0.481457	0.680677	0.387638	2.75771	5.20091	0.240729	0.187768	4.22668	0.215224	1.44411	0.711646	0.384645	0.416786	0.2838	0.970072	0.942746	1.87118	2.58491	0.529213	0.701106	0.405465	0.363696	0.17944	1.36994	2.96916	1.49486	0.281067	0.310085	0.897853	0.169941	0.468055	2.50865	0.339232	0.476643	0.396617	0.773975	0.554196	0.405075	0.588029	0.379701	0.310865	0.413663	0.38998	0.203695	0.892535	0.170469	2.01372	0.326532	0.401806
361_7	0.416062	0.598452	0.344299	2.47718	4.59555	0.239639	0.186905	3.93259	0.210289	1.22125	0.638123	0.341719	0.372359	0.276891	0.865022	0.834059	1.6894	2.29382	0.521206	0.618449	0.387518	0.353169	0.182067	1.08386	2.53282	1.37736	0.292372	0.282535	0.838252	0.167231	0.412192	2.23786	0.312208	0.442993	0.386551	0.724238	0.552169	0.349944	0.572488	0.358974	0.298823	0.370424	0.488147	0.184938	0.800704	0.156402	2.2672	0.307025	0.374932
361_8	0.426573	0.60644	0.351439	2.52691	4.52171	0.246056	0.1906	3.9182	0.203936	1.21255	0.605139	0.34282	0.375996	0.269963	0.891202	0.845991	1.69231	2.3516	0.535372	0.627419	0.387868	0.353553	0.189462	1.08766	2.6175	1.40381	0.273053	0.284436	0.850057	0.175476	0.411286	2.30379	0.349976	0.454708	0.35274	0.737681	0.537648	0.347048	0.559278	0.366726	0.300211	0.385754	0.480566	0.182667	0.79476	0.15529	2.19627	0.31484	0.370683
361_9	0.430108	0.598197	0.345825	2.47881	4.5098	0.238615	0.186907	3.81483	0.194972	1.29001	0.594402	0.340607	0.375712	0.277989	0.886464	0.839026	1.6956	2.29886	0.526407	0.611164	0.38599	0.346774	0.183112	1.06214	2.53336	1.4018	0.26439	0.277989	0.819102	0.173308	0.41129	2.26882	0.30661	0.429159	0.351992	0.703194	0.513125	0.344402	0.55234	0.35642	0.303447	0.379032	0.46284	0.182126	0.794158	0.157953	2.24219	0.321765	0.347587
361_10	0.412221	0.575482	0.335982	2.22588	3.66799	0.231177	0.185585	3.46443	0.20734	1.18767	0.562807	0.318767	0.356224	0.270526	0.832198	0.733825	1.54162	2.20053	0.510405	0.542565	0.376277	0.336549	0.188611	0.958191	2.0367	1.23704	0.278661	0.272985	0.755202	0.176315	0.398978	1.9773	0.306659	0.432841	0.358872	0.68426	0.543322	0.319334	0.493	0.344684	0.294362	0.361143	0.524404	0.180838	0.804072	0.16503	2.3291	0.304671	0.371497
361_11	0.397928	0.553484	0.33145	2.25669	3.9597	0.248399	0.186817	3.44878	0.205273	1.19454	0.561394	0.322787	0.366102	0.265725	0.810546	0.750094	1.54765	2.28136	0.512806	0.547269	0.378154	0.338606	0.183239	0.956874	2.04595	1.2806	0.284369	0.282486	0.752542	0.175518	0.39096	1.96949	0.312806	0.438983	0.382486	0.692279	0.541055	0.314501	0.506968	0.348023	0.29774	0.366478	0.523729	0.182171	0.776768	0.166182	2.38772	0.311652	0.356105
361_12	0.417036	0.584891	0.365003	2.30815	4.01561	0.243592	0.19445	3.6163	0.203893	1.15128	0.57699	0.335132	0.375602	0.310079	0.815571	0.761997	1.57391	2.33667	0.521102	0.5635	0.375988	0.336481	0.184043	0.98015	2.10118	1.27693	0.281557	0.28387	0.769898	0.197341	0.407593	2.02582	0.325496	0.462131	0.358643	0.722683	0.537676	0.323762	0.540759	0.356523	0.304105	0.371748	0.524571	0.177907	0.735332	0.170795	2.30414	0.31267	0.347991
361_13	0.492463	0.556805	0.324859	2.16513	3.45669	0.247919	0.198875	3.32643	0.219798	1.15006	0.550956	0.334533	0.35748	0.28189	0.793026	0.702812	1.52238	2.07762	0.528684	0.546907	0.379528	0.342407	0.19775	0.900112	1.94353	1.26704	0.28279	0.283015	0.739708	0.191901	0.402475	1.89494	0.324184	0.413723	0.338133	0.690664	0.568279	0.306637	0.509111	0.340607	0.305737	0.359055	0.543307	0.162009	0.724233	0.155749	2.42984	0.287067	0.337914
361_14	0.423413	0.556118	0.331877	2.21343	3.55658	0.24908	0.213431	3.37994	0.236431	1.16375	0.586707	0.339006	0.366375	0.289788	0.797148	0.736661	1.53404	2.10488	0.538178	0.554278	0.401794	0.365455	0.196872	0.922263	2.07268	1.28956	0.287488	0.292778	0.772999	0.192272	0.408004	1.90869	0.325437	0.456072	0.377645	0.714811	0.595676	0.310258	0.543008	0.353266	0.313477	0.372355	0.547838	0.163444	0.736276	0.164847	2.53306	0.298971	0.320961
361_15	0.406687	0.583009	0.329746	2.24502	3.49118	0.257385	0.202198	3.42272	0.219831	1.14083	0.582551	0.343943	0.365468	0.293794	0.827799	0.728876	1.55324	2.0316	0.542936	0.582551	0.411037	0.345775	0.203801	0.907259	1.99176	1.29815	0.281887	0.30387	0.769178	0.183879	0.406229	1.96817	0.317838	0.453401	0.394092	0.730708	0.56011	0.311656	0.556217	0.360888	0.309366	0.366842	0.541791	0.164603	0.66868	0.164905	2.35775	0.365449	0.32241
363_1	0.787211	1.08555	0.3421	2.62691	4.11032	0.217154	0.169467	5.63531	0.234832	1.70591	1.07726	0.306198	0.396224	0.248145	0.89426	0.73385	1.64633	2.68769	0.568747	0.63935	0.692383	0.344064	0.160847	1.60159	2.40146	1.26288	0.253055	0.283501	0.78852	0.158664	0.520624	2.39939	0.315474	0.426342	0.33708	0.701986	0.562964	0.340026	0.533064	0.361414	0.252401	0.423396	0.458752	0.218192	1.11538	0.167578	2.78983	0.30994	0.737453
363_2	0.862425	1.07126	0.342218	2.54579	4.05288	0.227859	0.16767	5.56589	0.23377	1.68626	0.982696	0.303633	0.406707	0.246668	0.878117	0.720228	1.6077	2.71131	0.560619	0.636071	0.653375	0.34598	0.158426	1.54074	2.37704	1.38048	0.242799	0.278375	0.785361	0.154342	0.505804	2.32588	0.310189	0.420034	0.342541	0.69712	0.542455	0.33491	0.517519	0.360598	0.249033	0.426591	0.462382	0.219391	1.11496	0.175598	2.73086	0.307281	0.729761
363_3	0.774384	1.0468	0.353698	2.58619	4.15143	0.22278	0.169212	5.68143	0.235108	1.63725	1.01375	0.318569	0.410975	0.257255	0.879991	0.761183	1.62677	2.84093	0.565787	0.655575	0.702924	0.334824	0.158521	1.59208	2.4376	1.29926	0.244381	0.286712	0.807986	0.158957	0.515165	2.35435	0.314968	0.422758	0.341916	0.704124	0.555531	0.350316	0.543203	0.373009	0.279184	0.449051	0.462688	0.221954	1.09061	0.173682	2.91538	0.320415	0.754126
363_4	0.687779	0.942133	0.311645	2.28703	3.60688	0.223694	0.170721	5.41601	0.21189	1.64589	0.904275	0.301281	0.393695	0.241687	0.806391	0.627033	1.47718	2.66676	0.562401	0.588024	0.623435	0.325464	0.156902	1.15302	2.0904	1.40176	0.253635	0.253923	0.718728	0.156902	0.471139	2.11055	0.310782	0.416007	0.345617	0.667194	0.558802	0.309918	0.500072	0.344753	0.256082	0.395854	0.729667	0.209251	1.03532	0.161315	2.9331	0.312462	0.712385
363_5	0.666568	0.958764	0.325451	2.36491	3.57272	0.228495	0.172628	5.67204	0.218741	1.71076	0.94162	0.325007	0.40467	0.247414	0.82146	0.649867	1.50798	2.70633	0.580402	0.580106	0.599468	0.344517	0.167603	1.17824	2.14469	1.39654	0.248892	0.26308	0.738102	0.16509	0.483742	2.16893	0.321165	0.428022	0.361957	0.698345	0.580698	0.310375	0.525717	0.352646	0.268105	0.412947	0.725539	0.208404	1.05492	0.170091	2.84227	0.31531	0.707709
363_6	0.694371	0.918983	0.310937	2.29278	3.50608	0.259533	0.162034	5.38539	0.204358	1.50538	0.824557	0.295991	0.395167	0.239559	0.743959	0.63724	1.42604	2.51446	0.564045	0.576058	0.603716	0.32323	0.150859	1.1334	2.05085	1.31317	0.230339	0.2478	0.703031	0.152535	0.46012	2.03436	0.294315	0.406202	0.339154	0.656935	0.530521	0.301997	0.5044	0.335103	0.255902	0.392094	0.671462	0.212726	1.01734	0.164112	2.9486	0.315064	0.712649
363_7	0.715018	0.925954	0.338903	2.37346	3.55686	0.250807	0.194798	5.5449	0.223087	1.59901	0.936017	0.327891	0.420733	0.271122	0.832922	0.645529	1.50807	2.93241	0.632618	0.58838	0.601481	0.362825	0.185115	1.13404	1.98671	1.40289	0.270173	0.274729	0.745965	0.181507	0.505031	2.08012	0.332068	0.459465	0.386938	0.714638	0.626922	0.337194	0.562939	0.373837	0.297323	0.432125	0.94475	0.181638	0.949038	0.165378	3.10668	0.307059	0.6279
363_8	0.667407	0.86563	0.330187	2.35943	3.47066	0.241532	0.186378	5.45956	0.224505	1.58838	0.855821	0.317971	0.409772	0.264483	0.822136	0.630761	1.49398	2.75532	0.609476	0.586711	0.609106	0.357024	0.206737	1.08754	1.9541	1.34425	0.256339	0.26874	0.75347	0.18064	0.502499	2.04849	0.326855	0.431797	0.394781	0.7072	0.608181	0.317786	0.554322	0.369795	0.290209	0.43846	0.93337	0.182466	0.906209	0.162002	3.11305	0.297522	0.635972
363_9	0.643166	0.907501	0.315903	2.31753	3.41507	0.239272	0.184818	5.52272	0.213307	1.61774	0.797692	0.310674	0.408222	0.265957	0.793906	0.648035	1.47872	2.82672	0.602596	0.572665	0.625496	0.352326	0.204291	1.0687	1.94699	1.30472	0.251893	0.268301	0.719077	0.170032	0.480707	1.98558	0.312477	0.425532	0.398485	0.707898	0.578255	0.316084	0.53498	0.353228	0.276055	0.402272	0.863145	0.177605	0.897113	0.153431	3.13365	0.294576	0.637099
363_10	0.629818	0.807524	0.321025	2.15532	3.01639	0.273713	0.198246	4.98454	0.212786	1.44242	0.799908	0.320563	0.388184	0.270713	0.767367	0.584122	1.38749	2.49388	0.586199	0.525733	0.581583	0.342026	0.191784	0.92084	1.71221	1.31133	0.269098	0.267482	0.701592	0.180475	0.476344	1.79668	0.337641	0.477267	0.425802	0.702054	0.634433	0.332795	0.588507	0.357951	0.311101	0.461112	1.04823	0.176909	0.870007	0.155991	3.09159	0.309974	0.616875
363_11	0.600939	0.837324	0.359624	2.19437	3.12418	0.245305	0.197418	5.03122	0.219718	1.59836	0.769249	0.321831	0.39507	0.280516	0.787793	0.588263	1.40798	2.48991	0.594836	0.541315	0.622066	0.373005	0.183803	0.955399	1.72958	1.27981	0.272066	0.276995	0.701174	0.185211	0.529343	1.83286	0.341549	0.474413	0.451174	0.735915	0.630282	0.348592	0.585211	0.373005	0.315962	0.46784	1.01009	0.175339	0.870278	0.153124	3.11273	0.307555	0.613685
363_12	0.650511	0.800665	0.328582	2.29152	3.0803	0.263958	0.219767	5.18223	0.218104	1.59135	0.812782	0.330245	0.401758	0.284153	0.80803	0.630078	1.43359	2.62366	0.625564	0.564505	0.58565	0.36612	0.193395	0.971014	1.77287	1.33571	0.263008	0.280114	0.713946	0.187218	0.489427	1.85317	0.34355	0.480637	0.44096	0.735329	0.628653	0.344975	0.594203	0.384177	0.306486	0.44001	0.984557	0.170726	0.890282	0.156137	3.19689	0.316976	0.628286
363_13	0.61695	0.763591	0.35099	2.12071	2.68274	0.274882	0.223585	4.74435	0.219682	1.4402	0.744912	0.318372	0.392529	0.287706	0.788681	0.563423	1.3521	2.3259	0.650962	0.531921	0.585447	0.361026	0.204628	0.886535	1.58182	1.27098	0.268469	0.27516	0.650404	0.191525	0.489824	1.69947	0.356008	0.51603	0.491497	0.759967	0.683022	0.362699	0.582102	0.386117	0.341511	0.453861	1.08726	0.165345	0.809924	0.156323	3.15477	0.296158	0.581272
363_14	0.590334	0.791139	0.331991	2.17491	3.02388	0.281646	0.223533	4.9347	0.233314	1.48533	0.773303	0.331703	0.417434	0.29603	0.81099	0.617664	1.39298	2.437	0.632336	0.543153	0.61191	0.37313	0.215478	0.918585	1.62371	1.2687	0.316168	0.292578	0.683257	0.195915	0.515535	1.77934	0.357307	0.550921	0.519275	0.785673	0.703107	0.379747	0.611623	0.392693	0.36191	0.463464	1.12917	0.163163	0.808441	0.156574	3.19078	0.299812	0.578287
363_15	0.621177	0.819965	0.35401	2.19417	2.88979	0.271206	0.221581	5.00462	0.230237	1.41316	0.811887	0.336122	0.405078	0.308425	0.822851	0.639931	1.38604	2.43191	0.628967	0.56232	0.623197	0.388344	0.216388	0.909694	1.67051	1.25361	0.321985	0.288517	0.694749	0.199942	0.523947	1.76572	0.357184	0.52914	0.53693	0.773514	0.671379	0.373053	0.624928	0.401039	0.366994	0.467686	1.0854	0.156838	0.845375	0.15336	3.38198	0.33502	0.577233
293_1	0.364727	0.649212	0.333576	2.67042	4.65733	0.263273	0.201576	4.53709	0.262303	1.49212	0.382061	0.361697	0.336485	0.310303	0.991515	1.0337	1.87576	1.08388	0.505576	0.752848	0.267394	0.376364	0.189818	1.60727	3.02667	1.12412	0.256	0.291758	0.779152	0.176242	0.462061	2.87624	1.46667	0.465576	0.456	0.926788	0.608121	0.410788	0.596364	0.378424	0.390061	0.498788	0.382424	0.188157	1.01005	0.152656	1.63172	0.292652	0.49923
293_2	0.315694	0.613675	0.301704	2.49013	4.04671	0.242694	0.19226	4.30001	0.239648	1.22983	0.348979	0.341645	0.298206	0.289067	0.914589	0.971906	1.79522	0.928805	0.488548	0.685208	0.247772	0.341194	0.189891	1.44917	2.80785	1.02539	0.239422	0.268532	0.717139	0.165068	0.427282	2.73418	1.40393	0.419948	0.366693	0.854113	0.574072	0.379217	0.570687	0.341645	0.335665	0.445109	0.345707	0.197453	1.02464	0.15309	1.64883	0.294069	0.512907
293_3	0.322291	0.596167	0.296144	2.43929	3.89541	0.238533	0.187569	4.26989	0.241414	1.12176	0.337802	0.33747	0.292156	0.285619	0.86694	0.960115	1.7639	0.884002	0.538888	0.684246	0.241414	0.33891	0.181808	1.33248	2.80456	1.03667	0.232329	0.262021	0.705961	0.159761	0.42023	2.69034	1.31553	0.419566	0.360846	0.844449	0.552183	0.35996	0.572568	0.333924	0.314425	0.450144	0.347995	0.188953	1.02299	0.146295	1.591	0.28218	0.503448
293_4	0.311808	0.583168	0.313085	2.39114	3.93755	0.244252	0.201391	4.12163	0.233892	1.36716	0.349134	0.338348	0.307834	0.29279	0.870139	0.910871	1.69543	0.994607	0.468919	0.698836	0.259296	0.36801	0.197985	1.2759	2.57323	1.04698	0.239143	0.264547	0.705081	0.186063	0.419955	2.55067	1.20324	0.423361	0.39455	0.835651	0.590974	0.360914	0.55606	0.340193	0.357508	0.435566	0.354527	0.18002	0.948961	0.155213	1.59445	0.290563	0.522461
293_5	0.305026	0.589832	0.302282	2.45465	3.89486	0.252166	0.193241	4.20205	0.239168	1.23065	0.338533	0.345321	0.312681	0.300982	0.922733	0.939775	1.71693	0.932842	0.494945	0.700895	0.26632	0.370451	0.204073	1.31918	2.65916	1.02946	0.249567	0.268631	0.721837	0.177499	0.428221	2.52787	1.22516	0.42721	0.380994	0.850953	0.593443	0.364096	0.554304	0.341854	0.335789	0.444252	0.356008	0.189602	1.00781	0.171325	1.63002	0.292432	0.500399
293_6	0.283721	0.559097	0.283995	2.3212	3.68509	0.242681	0.178112	4.03748	0.235294	1.10862	0.321341	0.325171	0.286457	0.278933	0.847743	0.890287	1.6803	0.956224	0.488509	0.646785	0.248564	0.36881	0.188509	1.16963	2.4974	1.02244	0.231464	0.25855	0.687551	0.166074	0.388646	2.39904	1.16129	0.390971	0.34788	0.812585	0.554446	0.34487	0.540219	0.322709	0.3	0.413269	0.338988	0.190649	1.02258	0.158505	1.42832	0.285841	0.512707
293_7	0.2726	0.535951	0.302443	2.37836	3.68377	0.259162	0.208377	4.0007	0.242059	1.28133	0.312914	0.329319	0.319023	0.289354	0.88918	0.871204	1.61414	0.972949	0.468586	0.708202	0.270157	0.373822	0.193717	1.21501	2.42583	1.026	0.236998	0.267714	0.697906	0.194066	0.401047	2.25672	1.07522	0.394764	0.361955	0.769808	0.588133	0.346248	0.533159	0.328098	0.325131	0.416754	0.36911	0.175264	0.961651	0.163377	1.57625	0.259699	0.501458
293_8	0.24898	0.515908	0.279165	2.22956	3.39044	0.233643	0.177027	3.66699	0.219449	1.13477	0.283244	0.314244	0.277207	0.280959	0.83211	0.808941	1.5288	0.951868	0.460271	0.627672	0.280144	0.347202	0.206396	1.11454	2.31734	0.977484	0.228912	0.249143	0.652146	0.174417	0.36466	2.12433	0.993147	0.377549	0.340839	0.725241	0.547887	0.327623	0.548213	0.301354	0.30576	0.381791	0.321586	0.176261	0.952452	0.179254	1.61858	0.272507	0.529242
293_9	0.255256	0.518397	0.296649	2.24195	3.43249	0.249671	0.178219	3.76068	0.23226	1.08574	0.285151	0.320302	0.271025	0.277595	0.850197	0.819974	1.57687	0.944317	0.488995	0.644054	0.255913	0.354139	0.183311	1.12188	2.26265	0.94021	0.225526	0.250986	0.651281	0.175427	0.36383	2.15391	0.993922	0.380092	0.340013	0.748522	0.564389	0.320631	0.474047	0.296978	0.290572	0.388305	0.322109	0.172342	0.934949	0.156516	1.4905	0.269483	0.514298
293_10	0.259436	0.511199	0.2781	2.16487	3.29365	0.261717	0.197843	3.60058	0.239527	1.18955	0.303816	0.317088	0.287018	0.294276	0.820821	0.794069	1.4774	0.892783	0.450021	0.686022	0.276234	0.380962	0.212775	1.08171	2.11883	0.974285	0.237661	0.261717	0.647242	0.200954	0.369764	1.98901	0.995852	0.405226	0.366653	0.740149	0.591041	0.33119	0.51825	0.33596	0.320199	0.395686	0.344048	0.150878	0.834076	0.161744	1.49847	0.24798	0.520061
293_11	0.226645	0.490252	0.270512	2.11312	3.09789	0.264419	0.197604	3.48761	0.233753	1.11454	0.275792	0.329001	0.277011	0.311738	0.784728	0.754468	1.44963	0.951868	0.468522	0.594842	0.273355	0.380788	0.206742	1.01442	2.0918	0.936434	0.230301	0.261576	0.639724	0.195776	0.35459	1.91958	0.974817	0.403331	0.37104	0.75853	0.573111	0.314175	0.529651	0.305646	0.318643	0.379976	0.3355	0.167575	0.878221	0.171698	1.57296	0.257399	0.59623
293_12	0.226491	0.478992	0.27451	2.08764	2.90616	0.259304	0.190276	3.4916	0.231092	1.10684	0.273309	0.317327	0.269708	0.293918	0.77411	0.743097	1.43677	0.92617	0.488195	0.603641	0.263906	0.370748	0.206283	0.980992	2.06563	0.926771	0.221489	0.248499	0.627051	0.184674	0.363345	1.94418	0.946979	0.397559	0.354142	0.7491	0.573229	0.306523	0.530812	0.294318	0.30012	0.361745	0.332133	0.176497	0.873194	0.174137	1.56473	0.25951	0.553524
293_13	0.227418	0.444007	0.310116	2.09303	2.8826	0.273936	0.203544	3.31258	0.256953	1.21093	0.256215	0.313808	0.281811	0.29141	0.783904	0.723849	1.35294	0.982279	0.490278	0.679301	0.341619	0.378046	0.191238	1.06202	1.99434	0.894905	0.228403	0.248339	0.63303	0.215604	0.346542	1.76569	1.07507	0.405612	0.400935	0.761506	0.603249	0.30667	0.529166	0.336451	0.333744	0.376077	0.335959	0.17566	0.873208	0.178491	1.65038	0.261698	0.516415
293_14	0.191464	0.443252	0.262756	1.99809	2.58226	0.261087	0.192179	3.23057	0.254649	1.18264	0.240105	0.310682	0.27134	0.290176	0.766333	0.695041	1.32451	0.943968	0.453028	0.625417	0.280401	0.378636	0.18908	0.971149	1.92084	0.873867	0.260372	0.239628	0.60968	0.204101	0.321888	1.71578	0.998331	0.378159	0.359323	0.715784	0.612065	0.306152	0.520267	0.300429	0.309013	0.366714	0.350024	0.178121	0.89538	0.17984	1.66323	0.233868	0.528255
293_15	0.209521	0.461939	0.294074	2.10092	2.60774	0.287379	0.206298	3.36474	0.244483	1.19192	0.23035	0.343169	0.275725	0.303248	0.782792	0.735433	1.42921	1.01513	0.498636	0.664022	0.298785	0.412596	0.207786	0.970741	2.0057	0.918671	0.23035	0.267047	0.633523	0.209769	0.352095	1.79916	1.02926	0.416067	0.356806	0.770642	0.624101	0.324572	0.564344	0.304736	0.322341	0.378874	0.39276	0.184942	0.891288	0.178183	1.62599	0.247278	0.538303
3411_1	0.349904	0.622959	0.34414	2.77594	5.47166	0.24988	0.201489	4.13052	0.261287	1.51681	0.355187	0.374039	0.371518	0.353386	0.954731	1.0879	1.98607	1.28518	0.439001	0.903098	0.226825	0.371998	0.177834	1.60735	3.42699	1.27017	0.258405	0.326969	0.817603	0.158501	0.510927	3.2434	1.86203	0.486431	0.466619	0.935038	0.662224	0.424352	0.612632	0.369476	0.393732	0.507085	0.368036	0.188312	1.12779	0.155384	1.37718	0.296296	0.338913
3411_2	0.340885	0.628115	0.328604	2.70466	5.29665	0.244903	0.190652	3.99797	0.264695	1.43973	0.364373	0.371885	0.351496	0.323358	0.936449	1.06439	1.91928	1.13378	0.451651	0.915345	0.264457	0.361631	0.183141	1.56027	3.32968	1.25349	0.258972	0.313461	0.786694	0.156194	0.497913	3.17324	1.8729	0.471682	0.442232	0.923691	0.651484	0.399428	0.59628	0.361631	0.342077	0.490163	0.359366	0.189022	1.12189	0.154407	1.32371	0.296823	0.369081
3411_3	0.34714	0.603605	0.311877	2.35688	4.71958	0.235195	0.182134	3.78473	0.243479	1.27863	0.333147	0.3477	0.33046	0.29878	0.876637	1.01758	1.78495	1.01914	0.434121	0.856935	0.207993	0.336953	0.191537	1.45808	3.1359	1.16904	0.240793	0.296989	0.736035	0.151797	0.463786	3.01713	1.71443	0.449345	0.412403	0.845852	0.61256	0.372887	0.545617	0.331915	0.35979	0.478339	0.323967	0.194516	1.17977	0.156256	1.34409	0.286606	0.379199
3411_4	0.30872	0.556137	0.315608	2.45061	4.40694	0.260642	0.188318	3.56192	0.234054	1.47389	0.33393	0.347017	0.336823	0.292878	0.84254	0.930707	1.7063	1.2105	0.419479	0.784681	0.216421	0.362309	0.169996	1.37319	2.8238	1.13776	0.242733	0.28723	0.735363	0.153602	0.471139	2.72407	1.53162	0.456537	0.445791	0.867199	0.620609	0.377325	0.573633	0.341094	0.382835	0.494421	0.33889	0.179544	1.08133	0.16202	1.40856	0.305958	0.304365
3411_5	0.317157	0.585499	0.319454	2.52175	4.65011	0.238335	0.191385	3.71055	0.250682	1.43561	0.347021	0.36267	0.333955	0.299354	0.879971	0.98794	1.76698	1.14745	0.472075	0.829002	0.227997	0.366547	0.182915	1.36612	3.01651	1.17143	0.270926	0.300933	0.733381	0.153195	0.509978	2.76583	1.59196	0.468342	0.442067	0.900215	0.658291	0.382627	0.601292	0.347308	0.39038	0.49677	0.344724	0.1785	1.08652	0.160891	1.39133	0.303449	0.320978
3411_6	0.286102	0.529062	0.288943	2.25355	4.06781	0.216223	0.175407	3.32821	0.229011	1.22126	0.314389	0.323301	0.301472	0.271506	0.797081	0.892405	1.57569	1.02157	0.413201	0.762464	0.197365	0.333247	0.166494	1.2263	2.64854	1.08008	0.225911	0.26311	0.669336	0.145699	0.426763	2.49419	1.48334	0.41798	0.396022	0.781839	0.583699	0.329243	0.508654	0.307931	0.318135	0.409455	0.297598	0.184661	1.14412	0.163895	1.37859	0.298254	0.349549
3411_7	0.295753	0.521927	0.316298	2.37897	4.23671	0.250863	0.200622	3.42852	0.240677	1.63087	0.33788	0.348584	0.329938	0.304558	0.844959	0.916609	1.63674	1.26744	0.425587	0.793854	0.24741	0.372928	0.182666	1.25846	2.66212	1.12258	0.252935	0.287293	0.710463	0.162811	0.504144	2.49068	1.43836	0.473757	0.476347	0.890711	0.639675	0.385877	0.576657	0.348412	0.411257	0.4577	0.344613	0.160753	0.999589	0.151496	1.35226	0.304433	0.273475
3411_8	0.294584	0.529779	0.307069	2.33744	4.08453	0.243462	0.19369	3.31517	0.24245	1.42585	0.319555	0.340813	0.316518	0.294753	0.817614	0.893201	1.59372	1.14949	0.427872	0.774928	0.230808	0.36106	0.183567	1.18981	2.52539	1.08031	0.24633	0.290366	0.68382	0.159271	0.452674	2.43918	1.39919	0.461785	0.441033	0.858782	0.630504	0.361903	0.551375	0.334402	0.36106	0.454699	0.337101	0.160498	0.963815	0.153136	1.32773	0.292794	0.2986
3411_9	0.284056	0.510721	0.282928	2.1812	3.85394	0.227309	0.193132	3.18475	0.227954	1.26955	0.302273	0.33516	0.300177	0.285668	0.784137	0.856037	1.51588	1.05804	0.421248	0.73142	0.217637	0.342093	0.175721	1.1201	2.50153	1.04917	0.227148	0.271965	0.649041	0.154925	0.434951	2.3645	1.3292	0.435757	0.423505	0.815251	0.606481	0.33516	0.530711	0.332742	0.338385	0.421087	0.302112	0.167457	1.00706	0.156602	1.29761	0.29002	0.291812
3411_10	0.282062	0.482621	0.295845	2.18997	3.36376	0.237115	0.198562	3.01918	0.23372	1.60268	0.322213	0.324011	0.307631	0.319217	0.735717	0.809229	1.46344	1.17119	0.404315	0.723732	0.2497	0.370955	0.181382	1.06532	2.22113	0.984818	0.239113	0.273072	0.638034	0.15022	0.448861	2.09828	1.19896	0.468438	0.488014	0.831003	0.629644	0.363963	0.55873	0.342589	0.39972	0.446065	0.345186	0.157459	0.850967	0.163536	1.325	0.307459	0.25
3411_11	0.278591	0.488326	0.295212	2.09497	3.44005	0.23981	0.198852	2.93609	0.225762	1.39276	0.299367	0.32133	0.306688	0.292244	0.752078	0.779581	1.43253	1.10368	0.408983	0.703601	0.249901	0.355956	0.184606	1.07736	2.20518	0.992679	0.23427	0.271666	0.618718	0.153344	0.428571	2.07717	1.18381	0.466363	0.447962	0.807875	0.622477	0.35002	0.531065	0.347645	0.371191	0.431342	0.334586	0.153331	0.875157	0.164642	1.30736	0.307639	0.296607
3411_12	0.28845	0.515536	0.286301	2.04397	3.31249	0.218683	0.19914	2.92926	0.226304	1.25269	0.303694	0.318546	0.298222	0.305648	0.734219	0.792066	1.39672	1.07289	0.429939	0.697674	0.218097	0.357631	0.188196	1.01837	2.15888	0.973226	0.227282	0.273012	0.614032	0.166113	0.421731	2.05179	1.14579	0.460621	0.461989	0.790893	0.624389	0.348056	0.524917	0.344147	0.358999	0.474301	0.331249	0.156304	0.876934	0.171203	1.31891	0.303009	0.306447
3411_13	0.264373	0.451859	0.307088	2.0785	3.14916	0.238513	0.214038	2.75641	0.21704	1.51143	0.307319	0.321635	0.309397	0.290464	0.698222	0.804433	1.57492	1.21658	0.403371	0.762411	0.238975	0.402678	0.216578	1.01432	2.04549	0.91988	0.230432	0.275918	0.592011	0.158162	0.44193	1.91341	1.2616	0.47287	0.517432	0.834449	0.661741	0.374278	0.571692	0.381667	0.39806	0.448395	0.337566	0.151909	0.762715	0.165583	1.31032	0.30732	0.246957
3411_14	0.268904	0.473771	0.303403	2.1087	3.18407	0.273393	0.204631	2.85562	0.229206	1.41824	0.330813	0.331049	0.312854	0.306002	0.730388	0.818053	1.4199	1.15005	0.423204	0.755907	0.290879	0.392722	0.193289	1.01678	2.06285	0.971645	0.239603	0.277883	0.598299	0.163516	0.458176	1.99787	1.26867	0.475898	0.51087	0.863185	0.655718	0.372637	0.567817	0.341682	0.39225	0.457467	0.337665	0.136491	0.774715	0.163228	1.26258	0.314243	0.273312
3411_15	0.25782	0.466881	0.298298	2.01587	3.03933	0.235971	0.207682	2.78818	0.25828	1.296	0.305198	0.324747	0.297838	0.280359	0.733901	0.814167	1.36661	1.14075	0.424793	0.731601	0.236201	0.364765	0.209522	0.968951	2.06808	0.911224	0.231141	0.280589	0.575667	0.172263	0.426633	1.96067	1.20285	0.464811	0.50966	0.829577	0.642364	0.358786	0.550828	0.338546	0.378565	0.445722	0.354876	0.140883	0.793563	0.16852	1.27199	0.297101	0.294068
3418_1	0.330477	0.567582	0.355307	2.73509	4.75101	0.253366	0.206854	3.37559	0.231509	1.76867	0.329428	0.363525	0.362301	0.337122	1.13953	0.928834	1.9729	1.54153	0.444483	0.788425	0.254065	0.40584	0.180101	1.40077	2.43137	1.18465	0.267704	0.300227	0.757125	0.174856	0.511628	2.7622	1.06015	0.551145	0.543102	0.966078	0.892813	0.54485	0.76342	0.445882	0.450603	0.63053	0.647141	0.197399	0.911882	0.155456	1.4726	0.263968	0.20748
3418_2	0.324465	0.536454	0.333895	2.61812	4.62687	0.243307	0.202896	3.25526	0.218219	1.5048	0.319919	0.344334	0.341135	0.305607	0.940562	0.90133	1.85536	1.32026	0.428692	0.751978	0.288096	0.377336	0.177303	1.31504	2.44553	1.14615	0.249705	0.302745	0.717292	0.184543	0.494191	2.66341	1.01482	0.534265	0.528877	0.88988	0.778414	0.487961	0.722512	0.407476	0.427513	0.567941	0.592524	0.182987	0.834372	0.157027	1.46019	0.254399	0.231516
3418_3	0.30016	0.51216	0.32032	2.41296	4.0896	0.22848	0.19328	3.09456	0.21232	1.31456	0.3088	0.32544	0.332	0.2896	0.91408	0.84864	1.73264	1.1608	0.44704	0.73328	0.21056	0.35632	0.17216	1.25488	2.26608	1.0808	0.23696	0.27216	0.6696	0.16272	0.47536	2.49648	1.02624	0.51088	0.54224	0.85584	0.67312	0.4496	0.62752	0.38384	0.39504	0.53232	0.5136	0.17371	0.786138	0.157726	1.59161	0.246686	0.371979
3418_4	0.309139	0.512574	0.347986	2.52402	4.13985	0.244326	0.212431	3.05684	0.203844	1.61623	0.319158	0.354324	0.348395	0.336741	0.919444	0.837048	1.79002	1.46371	0.430996	0.746678	0.244735	0.403598	0.180536	1.31159	2.19648	1.055	0.251073	0.286036	0.741771	0.178287	0.482928	2.40851	0.957473	0.538745	0.55551	0.925373	0.876099	0.499489	0.720303	0.425475	0.445308	0.612145	0.633613	0.206495	0.96486	0.168098	1.59116	0.270358	0.221301
3418_5	0.304793	0.515977	0.370135	2.44388	3.95514	0.253175	0.208726	3.10324	0.237812	1.43097	0.30889	0.342687	0.347194	0.319541	0.912331	0.839205	1.73802	1.24846	0.427284	0.729619	0.248669	0.396559	0.189676	1.20709	2.15854	1.07681	0.260754	0.267718	0.683327	0.192339	0.484842	2.38918	0.934453	0.560221	0.591971	0.912331	0.789431	0.482589	0.701147	0.411307	0.442851	0.57456	0.581114	0.160757	0.810875	0.142457	1.36337	0.24131	0.235619
3418_6	0.286352	0.48146	0.312561	2.30557	3.87401	0.223452	0.187731	2.84236	0.205203	1.26247	0.286935	0.327509	0.326539	0.336051	0.85265	0.801204	1.61464	1.14851	0.416618	0.678121	0.224811	0.373714	0.175694	1.139	2.07979	1.01204	0.238789	0.249854	0.633663	0.168123	0.459717	2.24364	0.881382	0.535624	0.620268	0.836537	0.69404	0.442827	0.63774	0.395651	0.408464	0.514463	0.515434	0.156751	0.757908	0.145799	1.37475	0.233068	0.277578
3418_7	0.287258	0.473361	0.32875	2.38743	3.44979	0.245765	0.198871	2.54063	0.202308	1.61994	0.31893	0.32875	0.333415	0.305426	0.849006	0.766757	1.56322	1.27498	0.393322	0.672968	0.252885	0.411981	0.183403	1.14461	1.85932	0.962436	0.23889	0.255831	0.613307	0.209428	0.488092	2.00344	0.868402	0.530076	0.574515	0.906703	0.894918	0.505279	0.730911	0.410754	0.450773	0.653818	0.602259	0.16686	0.78278	0.146438	1.27512	0.227547	0.162219
3418_8	0.356881	0.498953	0.347462	2.3977	3.58059	0.281266	0.22763	2.66065	0.22606	1.48901	0.335426	0.342752	0.354788	0.382784	0.9045	0.795395	1.62507	1.25589	0.44113	0.723443	0.274464	0.423077	0.190215	1.19021	1.91235	1.00445	0.257457	0.357928	0.634223	0.175824	0.493459	2.15463	0.919676	0.577185	0.753009	0.957614	0.841444	0.52067	0.755102	0.433804	0.4618	0.599686	0.598116	0.149646	0.73184	0.139976	1.26899	0.225354	0.211792
3418_9	0.264327	0.444678	0.287719	2.12	3.26316	0.24117	0.190409	2.43766	0.198363	1.21848	0.275088	0.307836	0.328655	0.300351	0.798596	0.718596	1.43018	1.00865	0.397661	0.628772	0.24538	0.365146	0.172164	1.03275	1.79485	0.919766	0.225263	0.320936	0.574269	0.170526	0.432749	1.90503	0.81614	0.534269	0.765614	0.850058	0.690058	0.451462	0.64117	0.377778	0.403509	0.516257	0.498947	0.130147	0.610838	0.12684	1.1581	0.203008	0.216023
3418_10	0.25061	0.409818	0.317874	1.96854	2.79143	0.225658	0.205858	2.09086	0.17955	1.39219	0.282072	0.305669	0.294548	0.275292	0.756713	0.674532	1.40005	1.03634	0.388934	0.630594	0.25278	0.404936	0.180363	0.973963	1.55547	0.83591	0.236507	0.242745	0.544074	0.197722	0.42799	1.69704	0.789802	0.53214	0.657716	0.867101	0.861405	0.498508	0.726065	0.393274	0.462436	0.583944	0.587741	0.200496	0.83858	0.161731	1.43402	0.284695	0.200806
3418_11	0.271309	0.442069	0.31985	2.09737	2.89945	0.239815	0.221034	2.25773	0.207743	1.35972	0.274198	0.316383	0.315805	0.312049	0.79948	0.692574	1.42184	1.04045	0.464895	0.674661	0.247905	0.399307	0.217278	1.02283	1.60618	0.902629	0.253395	0.309448	0.545218	0.177983	0.446692	1.82808	0.831552	0.579601	0.933256	0.89714	0.818261	0.49321	0.744005	0.42271	0.469806	0.589714	0.590292	0.166405	0.758957	0.159334	1.38938	0.252514	0.222973
3418_12	0.265762	0.398244	0.295291	1.91301	2.71535	0.253791	0.198723	2.06704	0.193136	1.20963	0.265762	0.294227	0.313913	0.288907	0.750998	0.651503	1.28758	0.870444	0.383081	0.581006	0.219739	0.350625	0.178505	0.948125	1.49933	0.804735	0.214951	0.258047	0.508646	0.163341	0.41926	1.67305	0.758446	0.529396	0.592179	0.823357	0.691407	0.451982	0.625432	0.376164	0.441873	0.501463	0.524342	0.155474	0.736792	0.154201	1.40898	0.253024	0.287078
3418_13	0.263079	0.390732	0.294469	1.84305	2.55217	0.235575	0.19701	1.81076	0.184753	1.38744	0.276233	0.280717	0.287593	0.274738	0.684305	0.653214	1.23976	0.901345	0.385052	0.608371	0.246637	0.37728	0.166517	0.822422	1.34499	0.747982	0.21704	0.223617	0.453214	0.160239	0.41704	1.48879	0.730643	0.520777	0.767414	0.872646	0.865172	0.475336	0.710613	0.420628	0.501644	0.580867	0.613752	0.183128	0.761327	0.149384	1.25327	0.239431	0.145592
3418_14	0.251703	0.376161	0.30743	1.92043	2.49381	0.239319	0.197523	1.86935	0.19257	1.32012	0.273994	0.274303	0.301858	0.284211	0.715789	0.634365	1.27492	0.907121	0.382972	0.611455	0.243653	0.367183	0.182972	0.874923	1.33282	0.768421	0.220433	0.24582	0.463158	0.170898	0.400929	1.5452	0.768111	0.573684	0.667802	0.872446	0.814861	0.491331	0.702167	0.41548	0.508978	0.571827	0.587307	0.147419	0.708604	0.145889	1.2348	0.215488	0.194837
3418_15	0.252289	0.402905	0.303126	1.91885	2.52068	0.222924	0.207136	1.91159	0.195137	1.33912	0.280076	0.292075	0.297127	0.282286	0.768866	0.646985	1.2646	0.884749	0.387433	0.617619	0.255763	0.373224	0.181244	0.890748	1.39564	0.79539	0.212504	0.234923	0.491317	0.167667	0.408589	1.60057	0.792232	0.584149	0.644143	0.905589	0.752763	0.491001	0.694348	0.418693	0.526681	0.568361	0.588254	0.135334	0.654211	0.147144	1.1971	0.220716	0.222265
3501_1	0.342508	0.710544	0.362708	2.79145	5.50266	0.263152	0.181354	5.22952	0.267925	1.24218	0.335627	0.356826	0.331521	0.311654	1.04861	0.957714	2.08968	1.28269	0.444728	0.911987	0.244395	0.391121	0.173918	1.59423	3.50777	1.22131	0.254162	0.303441	0.863485	0.160488	0.492453	2.91964	0.89434	0.483463	0.469256	0.902331	0.649057	0.417203	0.669922	0.408657	0.35394	0.509767	0.348835	0.213671	1.33216	0.151111	1.53842	0.28615	0.590942
3501_2	0.343242	0.703295	0.363839	2.86016	5.63906	0.264195	0.183589	5.21487	0.28212	1.37898	0.32053	0.36896	0.337564	0.322868	1.02227	1.03218	2.08662	1.34235	0.44745	0.92741	0.243487	0.390225	0.178023	1.69461	3.60321	1.21387	0.253062	0.312625	0.883322	0.158094	0.493097	3.00668	0.907927	0.505678	0.494433	0.91739	0.684591	0.44322	0.677021	0.427299	0.357604	0.532064	0.366177	0.219559	1.38668	0.159969	1.60263	0.299333	0.579264
3501_3	0.342134	0.707274	0.37007	2.89264	6.49266	0.276731	0.189746	5.26939	0.287577	1.5608	0.323401	0.376205	0.343558	0.321209	1.09476	1.04897	2.11678	1.42025	0.46823	0.966367	0.247699	0.409947	0.181968	1.75318	3.71659	1.23894	0.260846	0.322086	0.900635	0.162577	0.494632	3.05478	0.924737	0.512599	0.507121	0.949167	0.736087	0.466367	0.696209	0.455083	0.369741	0.556968	0.380149	0.223813	1.42119	0.164902	1.69025	0.318685	0.615366
3501_4	0.326309	0.653168	0.349725	2.72824	5.08939	0.262397	0.189532	5.03884	0.250964	1.21309	0.32011	0.38292	0.332507	0.313636	1.00551	0.898485	2.02163	1.39642	0.433471	0.87011	0.253168	0.40854	0.173416	1.44408	3.2719	1.2011	0.262259	0.287328	0.846419	0.163912	0.48416	2.71818	0.84573	0.488017	0.468595	0.880579	0.678099	0.416253	0.663223	0.397107	0.347934	0.489394	0.354408	0.20667	1.18087	0.146989	1.45944	0.286041	0.596657
3501_5	0.332271	0.660524	0.353194	2.8322	5.19731	0.26881	0.187613	5.18595	0.256616	1.36927	0.319246	0.369544	0.337121	0.317722	1.01829	0.936539	2.02605	1.42261	0.451296	0.919496	0.255924	0.40751	0.179853	1.48594	3.30137	1.19994	0.261189	0.293335	0.856311	0.167244	0.487876	2.84758	0.85839	0.513925	0.498545	0.894	0.719828	0.412637	0.693224	0.422198	0.361092	0.52695	0.357212	0.210579	1.28459	0.156523	1.54288	0.296187	0.572964
3501_6	0.335848	0.675672	0.378771	2.82529	5.92403	0.300878	0.216402	5.17074	0.262754	1.52441	0.322271	0.37356	0.347641	0.332693	1.03703	0.979704	2.07227	1.50891	0.470516	0.967224	0.255623	0.435546	0.193363	1.6008	3.52976	1.20063	0.265085	0.355047	0.866566	0.170735	0.493006	2.7644	0.855458	0.523587	0.510971	0.923615	0.757268	0.449808	0.717499	0.450905	0.369172	0.53689	0.38028	0.212385	1.36942	0.163609	1.66621	0.323165	0.622171
3501_7	0.304788	0.617299	0.335164	2.63824	4.87661	0.28059	0.199417	4.83542	0.236314	1.22653	0.309765	0.365711	0.336537	0.318689	0.902351	0.805389	1.8452	1.38047	0.438476	0.92981	0.270808	0.433499	0.190836	1.30891	2.98112	1.15514	0.265145	0.294148	0.801785	0.181397	0.466793	2.48498	0.765402	0.465076	0.458212	0.904925	0.68972	0.392826	0.672044	0.398318	0.345289	0.482753	0.38785	0.189124	1.02964	0.154055	1.40351	0.281599	0.565285
3501_8	0.302279	0.623157	0.345007	2.62986	4.59316	0.283847	0.198224	4.782	0.254524	1.3249	0.30563	0.357239	0.32758	0.320208	0.918063	0.806133	1.83328	1.39243	0.448559	0.922587	0.264745	0.433143	0.190181	1.32272	2.97235	1.15265	0.259383	0.29876	0.794571	0.17376	0.453753	2.44739	0.75134	0.484417	0.491622	0.88941	0.705932	0.380697	0.722353	0.406166	0.346347	0.485087	0.359249	0.189026	1.07138	0.153128	1.45323	0.303692	0.533333
3501_9	0.298826	0.627517	0.348993	2.66544	5.24228	0.290772	0.195134	4.94782	0.245973	1.55973	0.306879	0.367114	0.350503	0.338423	0.93557	0.87047	1.90117	1.49765	0.475671	0.995973	0.267785	0.465436	0.208725	1.41409	3.14715	1.1656	0.267617	0.326342	0.804027	0.176174	0.470638	2.48859	0.775671	0.505705	0.500839	0.915772	0.787248	0.433557	0.711074	0.440772	0.357718	0.524329	0.389765	0.19181	1.29002	0.161433	1.53335	0.312295	0.588978
3501_10	0.301658	0.611385	0.321605	2.4303	4.08539	0.317795	0.21022	4.41887	0.225235	1.34043	0.350067	0.356118	0.324966	0.322053	0.899372	0.804348	1.75863	1.22389	0.450695	0.871806	0.288884	0.446661	0.241372	1.23532	2.56948	1.15352	0.283505	0.306813	0.768265	0.19991	0.473106	2.20574	0.792246	0.477589	0.466159	0.840879	0.674361	0.367772	0.884357	0.392425	0.351188	0.455849	0.33662	0.181911	0.853446	0.152191	1.42608	0.28824	0.633103
3501_11	0.326463	0.619238	0.328236	2.4324	3.94526	0.27992	0.213652	4.41445	0.231161	1.27903	0.324025	0.356383	0.317376	0.322473	0.875443	0.785461	1.72961	1.21011	0.493129	0.832668	0.291445	0.44969	0.210771	1.24867	2.57026	1.1629	0.302527	0.315824	0.774158	0.192598	0.468972	2.13918	0.785904	0.475621	0.454122	0.843307	0.66445	0.37367	0.67797	0.391844	0.353945	0.48781	0.342642	0.190272	0.859144	0.162127	1.48534	0.286511	0.646433
3501_12	0.34493	0.626194	0.383583	2.53456	4.09732	0.303547	0.222829	4.59277	0.239427	1.36016	0.339472	0.360164	0.333788	0.33538	0.92633	0.827876	1.8397	1.25671	0.459982	0.871305	0.298317	0.46703	0.219873	1.28377	2.59845	1.17713	0.287176	0.33106	0.793543	0.195771	0.512051	2.26126	0.815598	0.483856	0.503638	0.893815	0.732378	0.438154	0.720327	0.407003	0.373124	0.512733	0.350387	0.188809	0.880156	0.160182	1.52167	0.300325	0.642811
3501_13	0.289343	0.58209	0.34983	2.3988	3.78686	0.320765	0.222833	4.32574	0.234355	1.41922	0.324692	0.385703	0.330715	0.341451	0.830322	0.761718	1.69207	1.22152	0.460068	0.924849	0.306363	0.480754	0.216287	1.21236	2.43964	1.09662	0.27756	0.313171	0.773501	0.221	0.440168	2.05446	0.852579	0.460592	0.451165	0.843153	0.689447	0.367897	0.770882	0.385441	0.32574	0.430479	0.33988	0.168073	0.736757	0.15281	1.37924	0.273658	0.53726
3501_14	0.351955	0.60415	0.378558	2.4573	3.81006	0.316308	0.229316	4.42405	0.24847	1.44267	0.34291	0.362596	0.336792	0.345571	0.879223	0.782123	1.79197	1.27294	0.474062	0.893589	0.312849	0.486034	0.226922	1.22799	2.44294	1.13807	0.290237	0.32349	0.789572	0.220803	0.437882	2.14073	0.864858	0.460761	0.463421	0.867784	0.718276	0.374834	0.689545	0.395052	0.334663	0.472732	0.367119	0.180498	0.735616	0.156659	1.41334	0.287686	0.536655
3501_15	0.316244	0.615488	0.364004	2.56557	3.67728	0.328117	0.231786	4.5089	0.25796	1.48138	0.349164	0.374258	0.329736	0.352671	0.966271	0.801943	1.85672	1.34431	0.470049	0.973556	0.32299	0.514031	0.234754	1.25823	2.48381	1.15623	0.292499	0.382893	0.807339	0.220453	0.498381	2.16487	0.872639	0.497302	0.466811	0.88667	0.768214	0.401241	0.7585	0.417971	0.359417	0.463842	0.360227	0.178311	0.759643	0.155386	1.48872	0.282933	0.540575
3502_1	0.281036	0.563611	0.376907	2.52848	4.99076	0.280896	0.202239	4.15591	0.252764	1.35157	0.313786	0.406018	0.349755	0.33422	0.911547	0.927922	1.8515	1.26046	0.495451	0.847586	0.274878	0.424773	0.19888	1.38754	2.77579	1.25878	0.290973	0.307208	0.852624	0.190903	0.425612	2.8802	0.835549	0.549895	0.510707	0.951015	0.623373	0.448006	0.681875	0.390063	0.392022	0.50021	0.442547	0.204157	1.05212	0.141947	1.68485	0.300736	0.383658
3502_2	0.293219	0.578158	0.405282	2.68651	5.41199	0.293076	0.209707	4.26795	0.266809	1.48522	0.322341	0.391149	0.350464	0.343326	0.975874	0.986724	1.97074	1.40785	0.508494	0.907495	0.284654	0.438116	0.212991	1.47623	2.94161	1.30393	0.30207	0.327052	0.891506	0.217273	0.439686	2.99201	0.873519	0.583155	0.521485	0.971163	0.669807	0.473376	0.713348	0.410707	0.414133	0.541613	0.457816	0.204261	1.02063	0.140575	1.70355	0.306654	0.377616
3502_3	0.308938	0.586756	0.397755	2.67301	6.21586	0.299986	0.235612	4.27398	0.268012	1.65568	0.320165	0.400597	0.333665	0.360665	0.9892	1.02757	1.98195	1.60836	0.570982	0.950831	0.278244	0.459429	0.223533	1.56814	2.99957	1.32841	0.308796	0.338212	0.900242	0.187154	0.447492	3.08327	0.932642	0.594003	0.558619	1.00256	0.72673	0.505329	0.738383	0.455876	0.441665	0.536592	0.481313	0.203311	1.0425	0.155938	1.7485	0.309511	0.382233
3502_4	0.282782	0.568749	0.360998	2.52469	4.79101	0.2957	0.207397	3.98089	0.251814	1.37586	0.315873	0.379933	0.347726	0.340471	0.918775	0.912759	1.80163	1.3072	0.476022	0.817731	0.297823	0.451601	0.212883	1.23412	2.54539	1.20881	0.297469	0.316227	0.862856	0.198372	0.42435	2.70395	0.86091	0.524863	0.512476	0.923199	0.632985	0.458326	0.725712	0.407362	0.360644	0.493718	0.445585	0.201688	1.04449	0.154121	1.70735	0.291261	0.38143
3502_5	0.303111	0.569459	0.377519	2.54525	4.82927	0.299753	0.217922	3.97773	0.255391	1.49222	0.32644	0.384588	0.357017	0.353835	0.921704	0.943796	1.85419	1.41693	0.528632	0.881053	0.327324	0.461117	0.220573	1.28491	2.63768	1.26476	0.284553	0.322552	0.871333	0.227466	0.423825	2.72287	0.825733	0.557618	0.515553	0.947508	0.681513	0.47508	0.695652	0.39643	0.396607	0.478614	0.44362	0.207665	1.04001	0.158447	1.77144	0.314518	0.3673
3502_6	0.302091	0.579022	0.394224	2.65184	5.60347	0.31219	0.247874	4.03597	0.271439	1.64015	0.331857	0.402374	0.354536	0.36871	0.961729	0.979447	1.94118	1.56414	0.529235	0.94348	0.299787	0.551382	0.238661	1.37155	2.8292	1.29111	0.29022	0.334692	0.898122	0.209426	0.420624	2.74344	0.855953	0.58983	0.519844	0.980333	0.729802	0.510985	0.734231	0.433026	0.423636	0.519135	0.47679	0.207366	1.1055	0.163679	1.81007	0.318249	0.383975
3502_7	0.285682	0.515357	0.350045	2.48013	4.25632	0.348916	0.223577	3.90108	0.254743	1.4397	0.314815	0.397471	0.352304	0.349593	0.899955	0.836269	1.78117	1.31685	0.476287	0.852078	0.318428	0.485547	0.232611	1.1678	2.41147	1.2159	0.287037	0.314815	0.861337	0.21748	0.388211	2.50023	0.758582	0.521454	0.484192	0.909892	0.668248	0.408762	0.65944	0.401762	0.357724	0.480804	0.442864	0.189832	0.933559	0.157457	1.63672	0.286309	0.361982
3502_8	0.252851	0.529386	0.357456	2.47851	4.53531	0.310965	0.259649	3.79912	0.254605	1.50768	0.322149	0.397588	0.348026	0.357675	0.90636	0.846053	1.79408	1.40088	0.487939	0.891886	0.307018	0.483114	0.227632	1.20395	2.3568	1.2068	0.291447	0.326974	0.844079	0.215789	0.398465	2.45351	0.756579	0.548246	0.499561	0.886404	0.691886	0.446272	0.680921	0.373465	0.37193	0.438596	0.429605	0.188735	0.94855	0.160508	1.68463	0.290608	0.354119
3502_9	0.278975	0.528005	0.361913	2.5209	4.76368	0.359974	0.229642	3.73503	0.249892	1.6271	0.308272	0.397889	0.353296	0.374192	0.891857	0.871607	1.8296	1.46015	0.503016	0.90586	0.306764	0.48729	0.244076	1.22253	2.45088	1.21521	0.287161	0.333477	0.848126	0.214563	0.413615	2.44184	0.763679	0.541361	0.49763	0.928695	0.745368	0.464455	0.719087	0.397673	0.409522	0.467255	0.45196	0.190385	1.04552	0.166731	1.75336	0.31083	0.350595
3502_10	0.262447	0.544304	0.373277	2.54543	3.87567	0.339803	0.243038	3.79353	0.264416	1.57215	0.342616	0.406751	0.364276	0.384248	0.899297	0.854571	1.81181	1.33502	0.510267	0.865541	0.392405	0.522363	0.256259	1.13277	2.27342	1.22025	0.301547	0.340084	0.879887	0.243882	0.414627	2.41435	0.855696	0.552461	0.569339	1.03516	0.711955	0.428411	0.700985	0.405063	0.413221	0.468636	0.457947	0.185115	0.850285	0.174754	1.69073	0.307546	0.373511
3502_11	0.271	0.512806	0.384742	2.50702	4.27375	0.356651	0.242633	3.83531	0.254751	1.61553	0.348664	0.416139	0.372625	0.458001	0.927293	0.859818	1.79234	1.39906	0.502341	0.893969	0.327458	0.527128	0.244836	1.13688	2.29276	1.22886	0.313137	0.355549	0.855412	0.234922	0.421647	2.37015	0.79978	0.613054	0.598458	0.980997	0.757918	0.432663	0.734508	0.424952	0.442302	0.488846	0.473423	0.188553	0.932967	0.177724	1.7824	0.305775	0.370058
3502_12	0.290474	0.51874	0.382093	2.41619	4.27954	0.326132	0.241801	3.56247	0.245705	1.61114	0.311556	0.403175	0.372202	0.387819	0.892504	0.835242	1.75039	1.39381	0.509891	0.889381	0.336804	0.506767	0.253254	1.13873	2.28319	1.19131	0.334201	0.344872	0.844352	0.227746	0.425299	2.28891	0.753514	0.565591	0.593441	0.923217	0.785528	0.474492	0.803488	0.428423	0.43519	0.496877	0.474753	0.183694	1.00486	0.179332	1.83744	0.326288	0.330985
3502_13	0.220921	0.468278	0.351964	2.571	3.70242	0.369713	0.244713	3.82213	0.295695	1.64162	0.374622	0.402946	0.350076	0.408988	0.88784	0.817221	1.76548	1.3818	0.511329	0.991692	0.398414	0.574018	0.228852	1.11858	2.27039	1.23187	0.361405	0.415408	0.898036	0.305136	0.380287	2.25566	0.889728	0.541541	0.648036	1.00793	0.78361	0.447885	0.706949	0.388595	0.436556	0.411254	0.481118	0.171588	0.833547	0.166453	1.66132	0.292897	0.351947
3502_14	0.257122	0.458729	0.335646	2.47772	3.80716	0.434624	0.230825	3.73265	0.302411	1.63294	0.309715	0.493426	0.356465	0.438276	0.893353	0.837107	1.75237	1.4149	0.542367	1.00694	0.407232	0.56355	0.258948	1.20562	2.28999	1.21512	0.314463	0.39664	0.886413	0.269905	0.393353	2.24763	0.822498	0.56282	0.563185	0.953251	0.811541	0.482469	0.81008	0.437911	0.402849	0.505478	0.471877	0.178646	0.895738	0.16402	1.77789	0.306937	0.330965
3502_15	0.261645	0.463974	0.401747	2.53967	4.09753	0.392285	0.312955	3.75946	0.294032	1.80095	0.306769	0.469068	0.377729	0.421761	0.917394	0.859898	1.84643	1.47453	0.550946	1.06077	0.403202	0.586245	0.286754	1.21798	2.38719	1.25764	0.387191	0.343159	0.917031	0.275837	0.404294	2.24818	0.857715	0.56623	0.538937	1.00073	0.885007	0.519287	0.80313	0.454876	0.435226	0.541485	0.516739	0.182025	1.03574	0.172521	1.83616	0.31157	0.342355
3530_1	0.333636	0.602178	0.32404	2.83441	5.13213	0.242998	0.179461	6.3584	0.216286	1.27827	0.337526	0.353734	0.301867	0.283843	0.939704	1.01439	2.09103	1.29409	0.41792	0.735996	0.231198	0.378501	0.178294	1.32054	2.81846	1.20202	0.247407	0.293698	0.81263	0.158195	0.464601	2.73003	0.547977	0.462137	0.455913	0.878242	0.567427	0.377593	0.604123	0.338174	0.291364	0.436333	0.396266	0.190534	1.1942	0.136325	1.66718	0.290466	0.363866
3530_2	0.382976	0.588608	0.307672	2.77125	5.11651	0.245673	0.177344	6.26802	0.212994	1.30251	0.331051	0.34836	0.296306	0.28946	0.947946	0.999613	2.05812	1.26931	0.402997	0.76156	0.240119	0.370964	0.168303	1.30302	2.74089	1.21196	0.243606	0.292948	0.812968	0.157453	0.464867	2.83273	0.54017	0.474554	0.475846	0.881555	0.567941	0.369672	0.599587	0.332731	0.299664	0.435288	0.392922	0.194643	1.19728	0.138509	1.70489	0.295342	0.377019
3530_3	0.940956	0.608701	0.321766	2.78907	5.36903	0.239674	0.181018	6.46381	0.211187	1.39984	0.329924	0.35828	0.305192	0.292632	0.954681	1.02486	2.11226	1.33238	0.418879	0.761103	0.242134	0.377315	0.172342	1.35556	2.78842	1.19681	0.247831	0.294186	0.81212	0.157193	0.478312	2.79865	0.539946	0.46614	0.455911	0.946653	0.586948	0.382105	0.616211	0.346627	0.306876	0.47365	0.400622	0.191941	1.19667	0.141263	1.73049	0.302363	0.372104
3530_4	0.343284	0.576451	0.323881	2.75539	4.48209	0.259204	0.192206	6.19287	0.221061	1.27794	0.347264	0.368159	0.317579	0.298673	0.968491	0.943947	1.97512	1.29187	0.450746	0.71791	0.256882	0.395522	0.183085	1.23897	2.50713	1.21128	0.255058	0.291045	0.80995	0.172305	0.462355	2.59751	0.563847	0.502653	0.483748	0.912935	0.587231	0.372637	0.634163	0.339138	0.311277	0.423549	0.410448	0.177618	1.05446	0.135802	1.61231	0.286141	0.342194
3530_5	0.326129	0.556452	0.301774	2.67355	4.67581	0.252419	0.186129	5.95806	0.211452	1.25887	0.324677	0.354677	0.305968	0.291613	0.895161	0.932742	1.94355	1.23565	0.406129	0.70129	0.253226	0.385484	0.18	1.15661	2.515	1.16323	0.247258	0.323387	0.799355	0.163548	0.455645	2.52806	0.559194	0.471774	0.491129	0.88871	0.569839	0.371452	0.603548	0.330323	0.301613	0.418226	0.399839	0.175291	1.05305	0.131769	1.62485	0.271059	0.329824
3530_6	0.338066	0.562234	0.301783	2.60057	4.39454	0.245938	0.185834	5.97933	0.206026	1.28333	0.335384	0.34548	0.29705	0.285376	0.936741	0.91923	1.90345	1.25225	0.403218	0.731503	0.239943	0.387285	0.185045	1.13961	2.51617	1.12983	0.243729	0.276542	0.774412	0.163748	0.444707	2.41789	0.552611	0.473892	0.466951	0.859284	0.571226	0.363622	0.627228	0.34201	0.314245	0.444392	0.387758	0.188051	1.03362	0.138025	1.66704	0.284658	0.334886
3530_7	0.283811	0.542623	0.307172	2.68852	4.15881	0.281148	0.207377	6.03156	0.22623	1.28873	0.309426	0.378689	0.3	0.313525	0.947131	0.894057	1.92602	1.24775	0.422541	0.721311	0.292828	0.435861	0.202254	1.0959	2.31107	1.16066	0.265779	0.297541	0.803893	0.192623	0.435041	2.34939	0.541189	0.482582	0.453893	0.853074	0.574385	0.358811	0.629713	0.338525	0.284221	0.401025	0.416803	0.17256	0.944021	0.142821	1.55079	0.294015	0.316006
3530_8	0.274881	0.522492	0.292994	2.6037	4.3324	0.267516	0.202229	5.87759	0.217357	1.2709	0.320661	0.361067	0.300756	0.30215	0.887938	0.852309	1.8963	1.2074	0.436704	0.738854	0.267516	0.418989	0.212381	1.04936	2.28284	1.14271	0.25418	0.293392	0.776871	0.179936	0.428145	2.27488	0.520502	0.456011	0.445064	0.84992	0.577627	0.337978	0.61664	0.321059	0.287022	0.414411	0.392914	0.170485	0.945502	0.143689	1.63883	0.296828	0.325566
3530_9	0.28492	0.514083	0.287795	2.47116	4.00134	0.259053	0.1895	5.822	0.207703	1.28722	0.290094	0.34681	0.276681	0.308871	0.894807	0.835984	1.80782	1.23031	0.405633	0.73539	0.261928	0.402376	0.185476	1.04215	2.25158	1.0684	0.241426	0.279364	0.765664	0.17283	0.409657	2.23338	0.514658	0.448362	0.440123	0.844223	0.560069	0.327841	0.595708	0.330523	0.277448	0.393179	0.392796	0.166603	0.957869	0.1529	1.65143	0.314765	0.316046
3530_10	0.299534	0.542107	0.29315	2.49055	3.43727	0.271299	0.216057	5.39406	0.227596	1.35527	0.322367	0.350356	0.298797	0.294132	0.861282	0.796956	1.70857	1.16671	0.439725	0.691137	0.278173	0.426467	0.213111	0.996317	1.97029	1.09575	0.272281	0.29806	0.739504	0.204518	0.429904	2.1262	0.548736	0.481218	0.467469	0.833047	0.662411	0.331205	0.572796	0.33096	0.299042	0.398723	0.378836	0.150319	0.906114	0.143433	1.55408	0.254283	0.306853
3530_11	0.296479	0.541738	0.300911	2.50702	3.55504	0.276779	0.216203	5.38168	0.236395	1.28294	0.329968	0.362472	0.312977	0.316917	0.860379	0.820241	1.71756	1.17754	0.425511	0.670771	0.315932	0.44915	0.208323	0.989411	1.98202	1.12706	0.267668	0.293031	0.727653	0.194287	0.442502	2.10465	0.54691	0.475991	0.465403	0.857917	0.658705	0.333908	0.59542	0.325536	0.344989	0.40852	0.381187	0.152949	0.869359	0.148893	1.566	0.274294	0.296096
3530_12	0.29358	0.53358	0.346914	2.48	3.54025	0.275309	0.221481	5.49407	0.225926	1.25778	0.339012	0.355062	0.288148	0.315556	0.886667	0.810617	1.71556	1.20198	0.459753	0.678025	0.28963	0.420494	0.207407	0.959506	1.94272	1.10296	0.272099	0.294568	0.737284	0.195556	0.428148	2.11037	0.543704	0.473333	0.481235	0.86321	0.66963	0.334321	0.602716	0.329136	0.301975	0.393827	0.366914	0.152362	0.891823	0.141188	1.58117	0.26968	0.300999
3530_13	0.278592	0.522287	0.307038	2.35161	3.07889	0.322287	0.231085	4.93724	0.273607	0.429032	0.324927	0.348974	0.287097	0.302933	0.799413	0.745748	1.53079	1.10235	0.436657	0.705572	0.326979	0.43871	0.226393	0.965689	1.80264	1.02405	0.279179	0.302346	0.692375	0.219355	0.402346	1.92991	0.578006	0.469795	0.454839	0.78651	0.663636	0.329032	0.55132	0.344282	0.300293	0.392375	0.352199	0.151853	0.905119	0.149711	1.66331	0.289998	0.301135
3530_14	0.276786	0.502679	0.356548	2.40685	3.09524	0.322024	0.224107	5.11339	0.247321	1.40149	0.371131	0.354464	0.295833	0.35119	0.827679	0.778274	1.60863	1.12738	0.486905	0.708929	0.311607	0.498214	0.209226	0.965774	1.80923	1.04851	0.274702	0.300298	0.718452	0.218452	0.408036	1.9119	0.581548	0.47381	0.481548	0.801786	0.674405	0.338988	0.594048	0.333929	0.297024	0.409226	0.407738	0.15114	0.891708	0.153699	1.70497	0.301215	0.292262
3530_15	0.341389	0.550321	0.362496	2.44998	3.45671	0.33833	0.241664	5.2334	0.250535	1.37687	0.340471	0.373509	0.301927	0.349342	0.835424	0.821964	1.68125	1.17345	0.457938	0.73937	0.305598	0.450597	0.226063	1.00826	1.84644	1.06271	0.284797	0.321505	0.748547	0.226369	0.444173	2.00642	0.606608	0.486693	0.490976	0.856531	0.710615	0.348425	0.631998	0.332518	0.314163	0.402875	0.394616	0.154225	0.890053	0.150588	1.65989	0.280642	0.298182
3534_1	0.4242	0.682403	0.340994	2.67797	4.52444	0.278001	0.20144	5.73252	0.248789	1.37173	0.492316	0.444552	0.296414	0.31732	0.939083	1.05081	1.95085	1.36079	0.458951	0.762702	0.353177	0.366191	0.196317	1.29018	2.72864	1.27232	0.265679	0.294753	0.840371	0.183442	0.478472	2.75481	0.627302	0.505607	0.431953	0.962758	0.617334	0.401218	0.603627	0.333933	0.319396	0.473487	0.412571	0.183566	1.11233	0.128682	1.7707	0.292481	0.354264
3534_2	0.43695	0.675744	0.331378	2.74221	5.07303	0.281804	0.195643	5.75325	0.251501	1.40218	0.501885	0.39352	0.312387	0.325792	0.99218	1.06689	2.01522	1.34842	0.466415	0.74794	0.353023	0.380394	0.185728	1.26575	2.79193	1.26407	0.267002	0.294233	0.841642	0.178467	0.497835	2.91356	0.631755	0.497137	0.44896	0.933529	0.622539	0.400223	0.607178	0.337104	0.345343	0.522692	0.426337	0.181015	1.06966	0.126153	1.79132	0.289035	0.350717
3534_3	0.424733	0.704699	0.341868	2.73579	5.08188	0.2991	0.198649	5.83723	0.251125	1.41911	0.50211	0.397158	0.312465	0.357625	0.95287	1.08821	2.05838	1.41292	0.481711	0.754783	0.362268	0.376759	0.199494	1.28799	2.81148	1.26182	0.266038	0.303742	0.841587	0.185284	0.494513	2.95301	0.644485	0.503236	0.468768	0.992544	0.621694	0.39547	0.661649	0.351013	0.328925	0.49592	0.435706	0.171782	1.04817	0.122246	1.7742	0.28909	0.339918
3534_4	0.37262	0.621635	0.292351	2.47062	4.06024	0.271832	0.194517	5.03907	0.230138	1.31205	0.459783	0.354235	0.279219	0.306796	0.871471	0.910374	1.76707	1.22915	0.42761	0.669238	0.326658	0.362607	0.17958	1.08618	2.32649	1.12229	0.244583	0.272653	0.761326	0.179908	0.435489	2.40348	0.558437	0.45174	0.419238	0.858995	0.571241	0.358503	0.558109	0.312049	0.291202	0.423178	0.381648	0.176073	1.08348	0.132079	1.7668	0.283265	0.340486
3534_5	0.403122	0.66765	0.319514	2.57207	4.23851	0.273721	0.204683	5.24996	0.244579	1.39254	0.480659	0.383001	0.300954	0.324892	0.93183	0.948135	1.87667	1.29245	0.447008	0.703556	0.359931	0.383521	0.189419	1.1039	2.43244	1.25481	0.255854	0.285863	0.812142	0.18647	0.471119	2.51518	0.59549	0.476843	0.439202	0.886383	0.615785	0.376236	0.580572	0.328361	0.307719	0.443018	0.408326	0.1753	1.06746	0.128619	1.77841	0.275655	0.331298
3534_6	0.399507	0.662322	0.318478	2.53602	4.82015	0.301568	0.204157	5.3722	0.260525	1.42787	0.482297	0.395631	0.304034	0.341025	0.954201	0.97393	1.94346	1.33239	0.460807	0.749868	0.368681	0.401797	0.19306	1.09547	2.54906	1.23903	0.258235	0.295579	0.827374	0.191122	0.471023	2.55258	0.598203	0.477717	0.462921	0.938172	0.628325	0.385239	0.602959	0.340144	0.313898	0.466091	0.419588	0.169501	1.06366	0.129556	1.73739	0.27787	0.317718
3534_7	0.339455	0.553446	0.278993	2.38877	3.66591	0.269707	0.180974	4.86154	0.239992	1.53199	0.400743	0.362361	0.265993	0.303756	0.854932	0.841725	1.64362	1.19129	0.419521	0.698721	0.326248	0.380726	0.189435	0.97338	2.14073	1.12361	0.241436	0.260215	0.746595	0.194387	0.391251	2.15745	0.538382	0.423236	0.39579	0.82274	0.579241	0.331201	0.562319	0.300454	0.271151	0.396203	0.395171	0.156788	1.05724	0.139835	1.70012	0.280076	0.331073
3534_8	0.378193	0.59927	0.300923	2.43443	4.02941	0.281605	0.194462	5.13436	0.243185	1.34278	0.418545	0.386993	0.295986	0.310152	0.865636	0.862631	1.82378	1.26229	0.431208	0.733848	0.356085	0.3915	0.187165	0.997424	2.23009	1.13844	0.245117	0.280962	0.784288	0.215497	0.441511	2.28483	0.568792	0.449882	0.416613	0.853617	0.6085	0.340202	0.532303	0.310796	0.289332	0.439579	0.407384	0.164988	1.08001	0.139192	1.72893	0.270796	0.312043
3534_9	0.336807	0.583368	0.285119	2.40329	4.06607	0.277616	0.221967	4.92059	0.236974	1.37307	0.422259	0.37599	0.280325	0.310963	0.8589	0.853897	1.73968	1.21634	0.422259	0.686744	0.384535	0.395165	0.217174	0.990204	2.20175	1.11526	0.245727	0.27699	0.76386	0.20321	0.392664	2.2476	0.543977	0.438308	0.406003	0.806794	0.591913	0.337641	0.545227	0.305336	0.285952	0.396624	0.395998	0.154534	1.04568	0.135556	1.71913	0.283313	0.301342
3534_10	0.330657	0.556448	0.287757	2.32689	3.10211	0.286001	0.203462	4.53161	0.232062	1.71676	0.403161	0.361264	0.281234	0.326643	0.824134	0.783492	1.59784	1.13798	0.438535	0.659558	0.358505	0.396387	0.196688	0.910938	1.94029	1.06698	0.252634	0.309584	0.743853	0.201706	0.431761	1.99423	0.529102	0.465128	0.461114	0.824134	0.59157	0.327647	0.552434	0.319619	0.295033	0.3999	0.391621	0.155653	0.998544	0.15183	1.73239	0.284362	0.328964
3534_11	0.338778	0.540955	0.290522	2.24647	3.35758	0.27419	0.201435	4.50977	0.230636	1.36674	0.42638	0.367978	0.269983	0.321455	0.775551	0.764415	1.5855	1.12769	0.452116	0.622866	0.35907	0.402871	0.201683	0.864143	1.93071	1.07424	0.246721	0.275922	0.740906	0.20094	0.408315	1.97822	0.531552	0.465974	0.446672	0.827765	0.589706	0.333333	0.538481	0.309824	0.30438	0.386291	0.386043	0.159108	1.03086	0.150558	1.79888	0.292937	0.321747
3534_12	0.349507	0.561789	0.292899	2.27849	3.55421	0.289361	0.211271	4.60399	0.233763	1.45211	0.420268	0.376295	0.275461	0.342431	0.827647	0.795047	1.66288	1.16325	0.425828	0.679808	0.364417	0.419004	0.211777	0.900682	1.99141	1.09957	0.261562	0.278494	0.764468	0.216831	0.451605	2.02148	0.531716	0.463988	0.456406	0.831943	0.625979	0.350771	0.577963	0.32095	0.303765	0.413192	0.415214	0.151288	1.00658	0.148913	1.73561	0.289786	0.305134
3534_13	0.340853	0.520396	0.322621	2.23208	3.17553	0.314586	0.214153	4.45828	0.250927	1.59889	0.388752	0.387515	0.281829	0.351669	0.761125	0.780284	1.57417	1.17274	0.498764	0.720643	0.382571	0.483622	0.24691	0.934487	1.88659	1.05902	0.257108	0.269468	0.755253	0.22775	0.384116	1.91316	0.593016	0.474042	0.442522	0.897404	0.623918	0.350433	0.55377	0.321075	0.305006	0.38597	0.424598	0.155778	1.00444	0.146444	1.77022	0.290222	0.336889
3534_14	0.340064	0.538782	0.304167	2.33558	3.3375	0.329487	0.224038	4.61346	0.268269	1.66731	0.431731	0.413782	0.280128	0.374038	0.824038	0.802244	1.67949	1.23814	0.465705	0.752885	0.380128	0.465064	0.216346	0.965705	1.95064	1.09135	0.271795	0.291346	0.78109	0.238782	0.409295	1.99968	0.675641	0.488782	0.473718	0.917949	0.669872	0.351282	0.636859	0.330128	0.319231	0.397436	0.421154	0.160825	1.00643	0.154614	1.811	0.318545	0.335847
3534_15	0.327131	0.517407	0.317227	2.21699	3.16777	0.322329	0.19988	4.35084	0.246999	1.65246	0.385654	0.377851	0.298619	0.35054	0.797119	0.7506	1.64886	1.19388	0.438175	0.688475	0.364946	0.45048	0.2491	0.917167	1.84274	1.02551	0.267407	0.271609	0.745798	0.235294	0.361345	1.90336	0.591236	0.473589	0.47449	0.852941	0.635354	0.334634	0.584334	0.32503	0.310924	0.389556	0.405762	0.149234	1.01066	0.157895	1.81768	0.303575	0.320675
3605_1	0.387451	0.634535	0.32377	2.44054	5.29334	0.234214	0.173348	5.22389	0.225231	1.32793	0.38477	0.322697	0.329803	0.284757	0.876525	0.825446	1.82813	1.20593	0.413862	0.742057	0.29642	0.354739	0.18166	1.19882	2.51562	1.26572	0.231935	0.273361	0.773696	0.157126	0.498324	2.6584	0.665639	0.462126	0.468159	0.877463	0.608795	0.353935	0.636546	0.324038	0.317335	0.426733	0.386245	0.184574	1.25384	0.147384	1.52967	0.279114	0.353646
3605_2	0.407264	0.670211	0.334622	2.58928	5.20439	0.237536	0.180362	5.3657	0.241265	1.36431	0.40754	0.323988	0.34498	0.29982	0.919486	0.854578	1.91714	1.24403	0.422594	0.795885	0.300511	0.376191	0.180776	1.22607	2.58873	1.28394	0.234774	0.279105	0.806518	0.165585	0.520784	2.80776	0.698246	0.486673	0.462919	0.905262	0.643696	0.369286	0.632924	0.349123	0.330341	0.456567	0.400083	0.189524	1.23628	0.152425	1.50479	0.275886	0.349171
3605_3	0.463199	0.656573	0.335551	2.5641	5.24783	0.249864	0.192694	5.26209	0.245383	1.38091	0.388376	0.321157	0.341255	0.296442	0.92925	0.861624	1.93197	1.27689	0.44541	0.782319	0.305676	0.396252	0.183324	1.26684	2.53924	1.28857	0.23384	0.277974	0.79943	0.157116	0.500815	2.78544	0.689299	0.458175	0.458311	0.90793	0.642042	0.362982	0.635932	0.347501	0.342884	0.455459	0.396116	0.188169	1.25233	0.154587	1.58916	0.280675	0.352846
3605_4	0.375574	0.618852	0.317705	2.33	4.2923	0.244426	0.178033	4.99016	0.21459	1.31295	0.398197	0.349508	0.32377	0.28541	0.824098	0.733279	1.67803	1.17541	0.41377	0.710328	0.302459	0.403607	0.178852	1.03984	2.25279	1.16836	0.238033	0.267541	0.743115	0.164754	0.476066	2.40557	0.62918	0.47459	0.460492	0.856885	0.61082	0.341148	0.600656	0.320492	0.319508	0.415082	0.403279	0.173488	1.12345	0.147469	1.45418	0.285728	0.32675
3605_5	0.389022	0.63928	0.328302	2.42676	4.88988	0.251286	0.208919	5.20274	0.222642	1.36415	0.410292	0.334134	0.338937	0.294683	0.876672	0.779245	1.80532	1.21458	0.441852	0.765866	0.30789	0.397599	0.189537	1.10961	2.34751	1.26106	0.243911	0.269468	0.778388	0.162093	0.490395	2.54683	0.680617	0.492624	0.514237	0.882676	0.645626	0.366381	0.636364	0.339794	0.347341	0.435334	0.420583	0.171866	1.12364	0.150048	1.4556	0.278565	0.327943
3605_6	0.408919	0.63928	0.33259	2.5072	4.90017	0.25506	0.181132	5.22127	0.238937	1.4458	0.407376	0.336707	0.348199	0.303087	0.888851	0.819554	1.81784	1.30566	0.466209	0.783877	0.316123	0.407547	0.18765	1.10189	2.35283	1.24391	0.240995	0.275815	0.779417	0.164151	0.489365	2.60463	0.68199	0.498628	0.518868	0.928473	0.66175	0.357804	0.644254	0.34271	0.352487	0.449914	0.403259	0.173097	1.1643	0.150372	1.5074	0.276666	0.324727
3605_7	0.370728	0.570366	0.30961	2.19823	4.10253	0.262364	0.189184	4.65661	0.217933	1.31102	0.388219	0.319863	0.327905	0.308806	0.789908	0.705468	1.59952	1.14495	0.452955	0.720145	0.316647	0.402694	0.190993	0.938279	2.06695	1.13772	0.239244	0.266988	0.721753	0.176719	0.450342	2.18818	0.614998	0.46723	0.477885	0.859067	0.626055	0.339968	0.606152	0.330318	0.331725	0.449136	0.40571	0.157989	1.00406	0.145211	1.40053	0.289467	0.314067
3605_8	0.378715	0.6111	0.313864	2.32135	4.26128	0.265226	0.195178	4.77323	0.222199	1.32654	0.401788	0.326335	0.340678	0.308875	0.839119	0.736645	1.7117	1.1983	0.431927	0.743297	0.365828	0.417169	0.200374	0.992101	2.08439	1.16109	0.242361	0.31033	0.734567	0.180004	0.469341	2.28476	0.633964	0.479942	0.495739	0.868427	0.676575	0.365205	0.628975	0.338183	0.35107	0.43941	0.418	0.159777	0.973628	0.147541	1.37491	0.292706	0.311832
3605_9	0.379188	0.608741	0.320291	2.37669	4.17794	0.263892	0.197086	4.836	0.236212	1.4206	0.399168	0.340271	0.343184	0.320708	0.852237	0.751093	1.71904	1.27305	0.440791	0.758169	0.340687	0.427055	0.202289	0.988345	2.13049	1.1769	0.247242	0.281998	0.740687	0.185848	0.478252	2.33715	0.643288	0.48283	0.510094	0.908221	0.683039	0.365869	0.645369	0.348387	0.344641	0.444329	0.396462	0.1638	1.02781	0.15197	1.43286	0.278693	0.312477
3605_10	0.363454	0.563204	0.318398	2.11965	3.40626	0.27985	0.237547	4.49712	0.223529	1.38198	0.404506	0.340676	0.334418	0.322904	0.757947	0.651314	1.56971	1.11815	0.434293	0.701126	0.336671	0.435544	0.20801	0.884606	1.83379	1.08886	0.24781	0.276345	0.690864	0.181977	0.475594	1.99875	0.627284	0.513642	0.558698	0.898623	0.667334	0.356195	0.633542	0.34393	0.37572	0.438048	0.431039	0.154979	0.87779	0.158303	1.44657	0.299034	0.315498
3605_11	0.381261	0.596937	0.332209	2.2681	3.77342	0.28679	0.237737	4.58111	0.232027	1.34674	0.424604	0.352193	0.341033	0.317934	0.815209	0.694524	1.64599	1.1918	0.44355	0.723332	0.392681	0.453413	0.214119	0.937451	1.92266	1.13704	0.252271	0.290942	0.734233	0.205554	0.484298	2.11212	0.657669	0.515702	0.606021	0.93278	0.697638	0.369842	0.647807	0.383857	0.371918	0.45523	0.4381	0.160178	0.893374	0.154457	1.43477	0.308597	0.308438
3605_12	0.375229	0.598903	0.338646	2.28848	3.7063	0.281944	0.214006	4.60935	0.242488	1.34074	0.412856	0.359551	0.362686	0.331853	0.852365	0.697152	1.6786	1.23831	0.462765	0.739221	0.359551	0.4578	0.257904	0.92579	1.96446	1.14659	0.256075	0.295532	0.719885	0.202508	0.49203	2.1479	0.647243	0.536974	0.586099	0.947217	0.731121	0.373138	0.639927	0.363209	0.390384	0.457277	0.419389	0.155247	0.974851	0.16492	1.4314	0.318878	0.314686
3605_13	0.358474	0.577344	0.327122	2.08962	3.13369	0.31677	0.225081	4.13872	0.22656	1.41763	0.404614	0.335995	0.359361	0.322094	0.74682	0.61816	1.52115	1.08962	0.417628	0.680864	0.347826	0.496007	0.206152	0.833481	1.6992	1.02484	0.254363	0.289559	0.672878	0.196687	0.459332	1.87903	0.63916	0.529429	0.624963	0.965691	0.71961	0.385093	0.66992	0.350488	0.386276	0.437149	0.4336	0.131675	0.761529	0.148867	1.40534	0.310477	0.295105
3605_14	0.34455	0.53782	0.324705	2.05695	3.1484	0.294507	0.211389	3.94823	0.232959	1.30141	0.394593	0.34455	0.35289	0.335634	0.761001	0.622951	1.50561	1.09721	0.422491	0.690825	0.348576	0.454127	0.209951	0.811044	1.68479	1.00777	0.253092	0.278689	0.652574	0.18608	0.467357	1.82312	0.604544	0.540121	0.67587	0.907679	0.697728	0.366695	0.661777	0.335922	0.375899	0.446937	0.416163	0.143209	0.758925	0.151005	1.41116	0.317604	0.304062
3605_15	0.408917	0.580573	0.373885	2.30955	3.51433	0.310828	0.24586	4.39045	0.255414	1.40732	0.415605	0.370701	0.378662	0.358599	0.86879	0.690127	1.66146	1.22325	0.476752	0.771019	0.388217	0.477389	0.230573	0.882484	1.93885	1.10828	0.277389	0.319745	0.72293	0.205096	0.526115	2.06115	0.656369	0.578025	0.666242	1	0.785987	0.410191	0.728981	0.38535	0.429936	0.546178	0.446815	0.136119	0.802648	0.147083	1.40194	0.315474	0.291891
3606_1	0.486175	0.781878	0.322898	2.28839	4.81159	0.238574	0.178702	5.35969	0.202582	1.45567	0.543761	0.35032	0.294447	0.296275	0.879456	0.96995	1.77205	1.3341	0.403222	0.846321	0.374429	0.327468	0.142482	1.46447	3.36095	1.35432	0.237431	0.331353	0.681901	0.134826	0.43293	2.41476	0.640311	0.495315	0.452468	1.05827	0.629342	0.408478	0.610146	0.324612	0.310558	0.489831	0.3758	0.189176	1.29379	0.125277	1.69133	0.264084	0.386408
3606_2	0.476543	0.758362	0.303897	2.24285	4.78662	0.238989	0.16536	5.13015	0.201347	1.44332	0.520035	0.336351	0.289105	0.284579	0.837951	0.949884	1.73904	1.31979	0.388122	0.838393	0.35622	0.315598	0.137101	1.43526	3.28745	1.33514	0.225411	0.316481	0.644332	0.133017	0.41605	2.31637	0.622475	0.479082	0.448725	1.05254	0.6153	0.412297	0.579313	0.320344	0.30478	0.479302	0.374545	0.188693	1.30068	0.128292	1.65668	0.265221	0.371587
3606_3	0.489683	0.786222	0.318074	2.30071	5.00834	0.24456	0.170932	5.25076	0.199459	1.50242	0.532304	0.352802	0.300485	0.294734	0.858158	0.990191	1.78261	1.29688	0.403991	0.877326	0.370053	0.349081	0.140264	1.51325	3.38651	1.33104	0.235427	0.332168	0.659714	0.139926	0.427444	2.35742	0.634457	0.501522	0.472094	1.10531	0.644379	0.417747	0.625662	0.334874	0.321006	0.504566	0.378509	0.187435	1.30063	0.128744	1.64457	0.267149	0.39322
3606_4	0.424989	0.6797	0.291968	2.24154	4.34367	0.220569	0.162346	5.05667	0.184445	1.35756	0.468197	0.368466	0.289559	0.260518	0.841762	0.866553	1.68537	1.23346	0.404023	0.746281	0.3271	0.324267	0.14733	1.4206	2.49979	1.18459	0.21717	0.261793	0.646551	0.139822	0.429806	2.17453	0.661283	0.488313	0.481655	0.903669	0.58861	0.362941	0.576711	0.315625	0.306842	0.463097	0.352175	0.171722	1.19851	0.122817	1.57813	0.257473	0.343519
3606_5	0.40312	0.64902	0.277104	2.08815	4.15869	0.216429	0.151487	4.76957	0.178024	1.31858	0.444459	0.309641	0.277237	0.243366	0.779971	0.815575	1.57594	1.19403	0.40152	0.719029	0.314842	0.311375	0.140285	1.17576	2.41979	1.10495	0.208694	0.248967	0.59808	0.126684	0.400187	2.04654	0.637552	0.474997	0.461128	0.868649	0.563142	0.360848	0.567142	0.30324	0.294306	0.453794	0.328444	0.171562	1.19947	0.122315	1.56328	0.253982	0.353062
3606_6	0.414507	0.675031	0.276841	2.20225	4.44001	0.240642	0.15796	4.9686	0.187851	1.41725	0.452077	0.319896	0.293843	0.252434	0.814343	0.837927	1.64226	1.23118	0.393254	0.728781	0.326203	0.331962	0.144659	1.19073	2.5168	1.14562	0.208968	0.288359	0.605649	0.132044	0.423694	2.11244	0.652818	0.47909	0.466886	0.901549	0.593309	0.378994	0.578637	0.318799	0.305087	0.441931	0.344303	0.175542	1.231	0.128021	1.59346	0.25751	0.331326
3606_7	0.413706	0.641794	0.281387	2.1511	3.84298	0.227411	0.160745	4.6758	0.182403	1.34907	0.449577	0.313706	0.28308	0.254822	0.786125	0.766667	1.54873	1.18443	0.378511	0.73181	0.316751	0.329949	0.149408	1.06413	2.18494	1.08139	0.200338	0.258206	0.600846	0.143655	0.41066	1.93672	0.622166	0.479695	0.483926	0.857022	0.598985	0.345178	0.564636	0.308122	0.324535	0.472758	0.363452	0.148699	1.0361	0.120329	1.41919	0.247505	0.30542
3606_8	0.396521	0.625472	0.268012	2.02659	3.76383	0.218776	0.160512	4.48022	0.177909	1.30363	0.428032	0.298703	0.27786	0.244379	0.767602	0.757262	1.50041	1.16773	0.383063	0.711144	0.307894	0.33957	0.154932	1.03545	2.14344	1.04694	0.200886	0.245364	0.559659	0.140653	0.40128	1.87379	0.606434	0.481208	0.490235	0.858526	0.588544	0.354341	0.557033	0.309371	0.332677	0.462334	0.362711	0.152211	1.04518	0.122379	1.39077	0.249142	0.302612
3606_9	0.399572	0.632999	0.274716	2.04228	3.98289	0.238855	0.157427	4.5649	0.168449	1.36766	0.431979	0.303339	0.28179	0.253002	0.765586	0.775127	1.52196	1.18737	0.388222	0.735154	0.311235	0.331962	0.153973	1.04244	2.16713	1.05807	0.199539	0.245764	0.568186	0.139332	0.405988	1.89225	0.606843	0.485113	0.493502	0.897845	0.591874	0.363547	0.561441	0.311071	0.306958	0.455338	0.358776	0.152058	1.04716	0.124143	1.39205	0.245713	0.295065
3606_10	0.369756	0.572539	0.272151	1.90321	3.25578	0.214651	0.164927	4.08349	0.188868	1.33251	0.409454	0.294659	0.271332	0.257418	0.730919	0.676693	1.41273	1.11336	0.372417	0.694291	0.349499	0.327399	0.184367	0.897074	1.93186	0.987518	0.203806	0.230612	0.538572	0.14467	0.385922	1.69675	0.561694	0.495805	0.507264	0.841007	0.598731	0.35973	0.559648	0.307141	0.313689	0.429507	0.385922	0.152516	0.993178	0.129127	1.34389	0.24534	0.310269
3606_11	0.390427	0.584183	0.284912	1.95317	3.42414	0.219771	0.168158	4.22019	0.191467	1.33632	0.450156	0.299063	0.28179	0.290947	0.745682	0.693028	1.43163	1.13673	0.379605	0.722164	0.330905	0.335692	0.153174	0.911342	1.9821	0.970031	0.207492	0.246618	0.537149	0.14693	0.401249	1.71988	0.576691	0.523413	0.551301	0.874298	0.608117	0.384807	0.576691	0.322997	0.351717	0.475754	0.40666	0.153023	0.97091	0.127419	1.34932	0.252074	0.305085
3606_12	0.361477	0.567864	0.273054	1.84511	3.31018	0.214571	0.158483	4.08443	0.161277	1.2499	0.41477	0.283433	0.266068	0.242315	0.712375	0.672455	1.35349	1.10339	0.37485	0.683832	0.336926	0.328743	0.144311	0.88004	1.87884	0.961078	0.204192	0.231138	0.527545	0.144112	0.382236	1.63693	0.560279	0.493214	0.511178	0.841517	0.590419	0.362076	0.561876	0.313972	0.317565	0.447305	0.389621	0.153976	1.00782	0.128594	1.34572	0.259233	0.309154
3606_13	0.344772	0.541225	0.26831	1.78766	2.8351	0.209581	0.155919	3.63427	0.162368	1.44795	0.38024	0.273376	0.2538	0.264394	0.688623	0.618148	1.27936	1.05412	0.360894	0.683095	0.295256	0.326578	0.161446	0.810917	1.61124	0.863197	0.181253	0.234224	0.47029	0.144404	0.368724	1.48434	0.540304	0.495394	0.520267	0.839475	0.594196	0.362736	0.569093	0.318287	0.333487	0.435744	0.394288	0.129718	0.921959	0.125374	1.30797	0.244308	0.284302
3606_14	0.36209	0.582989	0.286513	1.88991	3.12831	0.228433	0.167679	3.79125	0.165978	1.45589	0.409721	0.295261	0.275577	0.260024	0.728554	0.659295	1.38129	1.11009	0.384204	0.713973	0.31616	0.346294	0.173512	0.852734	1.73414	0.88384	0.208019	0.239854	0.500851	0.155529	0.391009	1.54216	0.576428	0.547266	0.582503	0.904253	0.644228	0.390765	0.601215	0.375213	0.34921	0.513244	0.443013	0.137931	0.868966	0.130007	1.2945	0.244314	0.268379
3606_15	0.353037	0.536625	0.264488	1.80227	2.99884	0.221604	0.162726	3.71094	0.157626	1.31827	0.420723	0.269356	0.263561	0.242003	0.695178	0.62981	1.29509	1.05053	0.399166	0.687761	0.30459	0.340751	0.153454	0.798563	1.66597	0.867408	0.18382	0.231803	0.468475	0.144414	0.380621	1.4803	0.531293	0.517849	0.579972	0.858368	0.613815	0.378535	0.582754	0.315948	0.338665	0.464998	0.417014	0.142671	0.835523	0.132708	1.26657	0.251408	0.267148
18899_1	0.5062	0.696046	0.316019	2.20459	4.15432	0.254859	0.180295	2.55747	0.192694	1.64477	0.776977	0.333613	0.30429	0.299263	0.816521	0.790885	1.64209	1.31619	0.38807	0.697051	0.434149	0.362098	0.17242	1.17912	3.42644	1.09886	0.244973	0.288706	0.725704	0.158847	0.438003	2.06602	0.34065	0.457105	0.349866	0.708277	0.709618	0.384383	0.560824	0.445543	0.324062	0.49313	0.157004	0.191481	1.01555	0.166792	1.37194	0.308707	0.658123
18899_2	0.52376	0.746212	0.324897	2.28564	4.32231	0.268767	0.194387	2.64824	0.198864	1.68492	0.829201	0.351412	0.31646	0.284607	0.855716	0.860021	1.7302	1.44284	0.425964	0.746212	0.440083	0.379649	0.172176	1.26291	3.46918	1.14583	0.25551	0.309401	0.77686	0.165289	0.460399	2.22262	0.376894	0.489325	0.373623	0.742252	0.791494	0.405303	0.635158	0.46832	0.351928	0.521866	0.167183	0.192864	1.05333	0.175962	1.36038	0.30723	0.640845
18899_3	0.518612	0.733233	0.356137	2.33015	4.63146	0.272468	0.186284	2.62408	0.192656	1.80952	0.792421	0.356137	0.312207	0.275151	0.857143	0.868209	1.73005	1.49262	0.432763	0.768276	0.463112	0.37173	0.18008	1.26207	3.54276	1.1338	0.261402	0.31053	0.743628	0.161972	0.461435	2.20473	0.355634	0.483903	0.369551	0.790912	0.854628	0.455902	0.600604	0.490443	0.370054	0.547284	0.176392	0.190542	1.08434	0.181668	1.37706	0.314307	0.572997
18899_4	0.436986	0.626614	0.295108	2.00802	3.60509	0.258317	0.183562	2.64814	0.194521	1.4409	0.626223	0.319765	0.290998	0.267319	0.725832	0.695108	1.49432	1.20333	0.403131	0.645988	0.40137	0.366341	0.178278	1.04012	2.82055	1.01781	0.24501	0.272211	0.696086	0.170646	0.402935	1.90391	0.310568	0.420352	0.337769	0.666732	0.646771	0.348337	0.555969	0.41409	0.310568	0.469472	0.203327	0.181966	0.942846	0.170835	1.37281	0.30928	0.633442
18899_5	0.505599	0.719826	0.3146	2.19411	3.90854	0.281833	0.200539	2.80423	0.210701	1.59643	0.66404	0.359394	0.312526	0.296557	0.808793	0.787433	1.59146	1.36085	0.431771	0.720863	0.436541	0.395064	0.184778	1.12899	3.11987	1.09477	0.261925	0.300083	0.727084	0.168187	0.42866	2.04355	0.347366	0.438822	0.351307	0.72501	0.732061	0.378059	0.586686	0.453961	0.34073	0.512443	0.220655	0.184074	1.03123	0.17321	1.35037	0.310247	0.616914
18899_6	0.474593	0.702149	0.32617	2.17473	3.99839	0.276762	0.198634	2.70597	0.198835	1.69512	0.677044	0.371159	0.31894	0.301466	0.827275	0.786302	1.61438	1.39265	0.44527	0.730468	0.4286	0.388833	0.1904	1.14119	3.09861	1.05583	0.258686	0.312914	0.707371	0.172525	0.440852	2.00321	0.355091	0.466961	0.374573	0.762804	0.842539	0.401888	0.605945	0.487246	0.356899	0.529624	0.229162	0.177733	1.03052	0.169627	1.37871	0.316128	0.550602
18899_7	0.395156	0.561862	0.270482	1.91261	3.28117	0.269057	0.192828	2.49466	0.199478	1.35692	0.5545	0.332225	0.29043	0.290667	0.700546	0.661363	1.39326	1.09523	0.415341	0.600332	0.461411	0.389456	0.211351	0.977678	2.60104	0.962242	0.24151	0.278794	0.665875	0.180242	0.37782	1.80028	0.319639	0.423652	0.352648	0.6692	0.644265	0.348611	0.527903	0.37687	0.30824	0.4455	0.220375	0.168927	0.920006	0.170469	1.43049	0.307028	0.615136
18899_8	0.404483	0.591862	0.267544	2.01925	3.4732	0.276803	0.210526	2.56384	0.205653	1.51194	0.596491	0.348684	0.298489	0.295322	0.745614	0.712232	1.48562	1.24513	0.427632	0.626949	0.428119	0.410575	0.190546	1.01389	2.73635	0.992934	0.257066	0.302388	0.688109	0.181774	0.386696	1.87963	0.346979	0.427144	0.350146	0.720029	0.75268	0.369152	0.553606	0.413012	0.33309	0.473684	0.242446	0.173485	0.921768	0.169901	1.37265	0.326366	0.582413
18899_9	0.408065	0.607777	0.308209	2.09698	3.56793	0.293807	0.207873	2.59986	0.201632	1.58569	0.581613	0.353817	0.31349	0.303889	0.801008	0.734518	1.52448	1.29021	0.454153	0.656265	0.429429	0.407345	0.183869	1.01656	2.79213	0.984638	0.260922	0.315651	0.692991	0.179309	0.418867	1.9035	0.351896	0.449832	0.369179	0.740278	0.858617	0.390542	0.586894	0.444311	0.352136	0.514402	0.266683	0.171416	1.03989	0.176065	1.43071	0.315687	0.533893
18899_10	0.367554	0.519011	0.267427	1.87801	2.77376	0.275665	0.164766	2.42047	0.205957	1.36724	0.49493	0.293726	0.271546	0.329214	0.675856	0.59474	1.38213	1.10646	0.374525	0.57858	0.391318	0.368821	0.17142	0.854563	2.36724	0.944233	0.235741	0.285805	0.64924	0.201204	0.364385	1.62801	0.311153	0.400824	0.316857	0.682826	0.700887	0.313054	0.506337	0.414766	0.290558	0.378327	0.249683	0.167463	0.830251	0.172657	1.30376	0.311864	0.624766
18899_11	0.368455	0.550894	0.276098	1.92911	2.89301	0.280976	0.153821	2.50439	0.217236	1.41268	0.492033	0.324228	0.275447	0.30439	0.70439	0.623089	1.42244	1.18504	0.378537	0.584065	0.36748	0.414959	0.166504	0.893659	2.45268	0.948943	0.24065	0.257886	0.67935	0.209106	0.422764	1.66732	0.353821	0.435447	0.353496	0.731057	0.714146	0.33626	0.552195	0.400976	0.300488	0.391545	0.265366	0.17917	0.814543	0.222967	1.34241	0.308466	0.632649
18899_12	0.376695	0.534216	0.295352	1.99677	2.99096	0.286637	0.189477	2.5297	0.216269	1.52518	0.510006	0.328922	0.318593	0.330536	0.693351	0.634603	1.4348	1.26824	0.391866	0.605552	0.397999	0.4051	0.186249	0.916398	2.46772	0.957069	0.258877	0.247902	0.668496	0.203034	0.37734	1.67592	0.35991	0.427372	0.364429	0.754358	0.763073	0.37734	0.557456	0.414461	0.347321	0.445449	0.277921	0.160514	0.768058	0.170546	1.29856	0.297352	0.611758
18899_13	0.38156	0.547741	0.292274	1.90962	2.70991	0.306487	0.184038	2.32252	0.229227	1.52296	0.513484	0.351676	0.274052	0.363703	0.696064	0.627551	1.36261	1.14978	0.421283	0.659621	0.40379	0.428571	0.186953	0.890306	2.23579	0.958819	0.298834	0.261297	0.652332	0.221574	0.40707	1.60204	0.394679	0.4457	0.385204	0.793732	0.799563	0.337099	0.545554	0.414723	0.314869	0.415816	0.269315	0.16748	0.845257	0.173171	1.40569	0.314634	0.652846
18899_14	0.391991	0.555107	0.286921	1.93938	2.81447	0.324761	0.212344	2.37289	0.267818	1.64475	0.549596	0.356723	0.279206	0.335783	0.730345	0.623071	1.38097	1.20242	0.423953	0.676341	0.441954	0.483468	0.198016	0.897869	2.29904	0.979794	0.269287	0.267818	0.677443	0.226672	0.390154	1.62344	0.372888	0.434974	0.388685	0.805658	0.831374	0.363703	0.573843	0.423953	0.330639	0.409993	0.264144	0.161156	0.763603	0.173653	1.44832	0.32804	0.64202
18899_15	0.366011	0.574955	0.290877	1.92129	2.79893	0.301968	0.207871	2.32415	0.231127	1.55564	0.533453	0.356708	0.299463	0.344902	0.693381	0.637567	1.3653	1.22469	0.485152	0.638998	0.430054	0.430411	0.213596	0.911986	2.24472	0.968873	0.288014	0.328801	0.667263	0.214311	0.376029	1.63077	0.384258	0.471556	0.391055	0.813596	0.873703	0.368515	0.568515	0.420751	0.336315	0.453309	0.564937	0.158819	0.777866	0.18622	1.43655	0.332003	0.665337
3476_1	0.52697	0.86887	0.352553	2.69352	4.07516	0.239094	0.175262	4.61059	0.279675	1.47185	0.762935	0.372337	0.444707	0.308505	0.919851	1.11168	1.88071	2.34013	0.484951	0.637724	0.382651	0.346551	0.178728	1.57499	3.16114	1.30893	0.2407	0.29185	0.868701	0.161735	0.511498	2.558	0.353568	0.427207	0.341393	0.834376	0.625719	0.354921	0.516824	0.394234	0.271305	0.477596	0.320257	0.259543	1.43482	0.211775	2.7975	0.335238	0.714255
3476_2	0.55319	0.857961	0.347529	2.63049	4.12553	0.224132	0.174106	4.60732	0.29451	1.4817	0.744313	0.383273	0.460322	0.288096	0.934411	1.12057	1.89764	2.43894	0.482555	0.648794	0.411151	0.345733	0.179152	1.611	3.21592	1.32581	0.245853	0.301266	0.888319	0.162562	0.50496	2.62254	0.346246	0.433299	0.347272	0.854199	0.597999	0.360869	0.537712	0.393792	0.272447	0.465623	0.336241	0.255291	1.41356	0.197648	2.76921	0.349084	0.724528
3476_3	0.544262	0.902791	0.370935	2.64227	4.55906	0.253079	0.203279	4.78148	0.306247	1.58963	0.79424	0.422774	0.473992	0.303323	0.949668	1.16615	1.97377	2.59282	0.51183	0.690385	0.417545	0.369428	0.189455	1.68622	3.35605	1.34329	0.255206	0.311653	0.925742	0.166593	0.528578	2.7276	0.364023	0.47479	0.36872	0.907488	0.631458	0.382543	0.580328	0.419584	0.287107	0.485512	0.349047	0.253738	1.33235	0.196154	2.68926	0.329177	0.719848
3476_4	0.4258	0.704007	0.300497	2.12992	3.27763	0.228664	0.170228	4.1909	0.237903	1.23467	0.585633	0.34288	0.421642	0.261693	0.756207	0.87077	1.53748	2.44693	0.52431	0.56577	0.367132	0.320822	0.191477	1.32741	2.40386	1.10775	0.226354	0.266197	0.731378	0.15302	0.431112	2.00173	0.299688	0.380529	0.316665	0.708858	0.563806	0.284559	0.475228	0.352235	0.24795	0.393579	0.471417	0.232965	1.2471	0.188751	2.92493	0.319505	0.625437
3476_5	0.442892	0.732011	0.29487	2.13335	3.32457	0.224674	0.172438	4.14427	0.238173	1.3032	0.593849	0.36084	0.419181	0.27245	0.760535	0.892476	1.60864	2.25484	0.5341	0.572133	0.349572	0.329499	0.169386	1.33889	2.40686	1.12584	0.235474	0.301913	0.748327	0.1526	0.43491	2.04343	0.316469	0.37657	0.308487	0.699495	0.560512	0.293462	0.515671	0.352271	0.271041	0.402629	0.473178	0.230651	1.21793	0.176606	2.84716	0.310075	0.649934
3476_6	0.457483	0.728561	0.304108	2.21355	3.55813	0.234086	0.172952	4.28765	0.259548	1.33894	0.631396	0.369205	0.43154	0.275643	0.798823	0.906798	1.68016	2.71715	0.555008	0.611939	0.380975	0.35227	0.175835	1.35936	2.46289	1.1852	0.239971	0.278645	0.76087	0.157338	0.452198	2.06906	0.314677	0.398991	0.319121	0.743574	0.592962	0.302426	0.536152	0.378453	0.259188	0.417487	0.526543	0.225489	1.21925	0.183955	2.87457	0.314658	0.646374
3476_7	0.438651	0.710455	0.291847	2.15804	3.18459	0.25799	0.176463	4.26395	0.22928	1.27641	0.616062	0.385022	0.405607	0.269366	0.743229	0.850758	1.56663	2.24783	0.54591	0.556203	0.385834	0.330715	0.200163	1.17741	2.31975	1.16793	0.234426	0.268283	0.762595	0.157909	0.444068	2.00853	0.308911	0.387595	0.323944	0.724404	0.575027	0.285618	0.486457	0.350217	0.257719	0.404523	0.542931	0.212949	1.09338	0.172538	2.90565	0.325485	0.548537
3476_8	0.426918	0.700785	0.302108	2.18074	3.46384	0.259953	0.178675	4.28764	0.248795	1.29977	0.604215	0.369886	0.40777	0.271938	0.758644	0.861827	1.56041	2.44331	0.547458	0.589337	0.350737	0.334619	0.184461	1.22055	2.42761	1.1474	0.261193	0.301281	0.773109	0.157184	0.4502	2.06075	0.335032	0.387243	0.339165	0.726684	0.576663	0.293429	0.512467	0.357901	0.27428	0.437801	0.543188	0.202616	1.03638	0.162769	2.86972	0.307346	0.539241
3476_9	0.617112	0.687791	0.292148	2.11319	3.39325	0.237013	0.176033	4.10828	0.232895	1.22107	0.602365	0.360303	0.399628	0.268234	0.722466	0.859705	1.53036	2.48001	0.527302	0.580975	0.33971	0.332138	0.172712	1.17842	2.31115	1.15916	0.233161	0.293743	0.730836	0.171117	0.435765	1.98419	0.329613	0.395244	0.303972	0.736416	0.572871	0.286303	0.504716	0.354723	0.258536	0.390594	0.551747	0.206806	1.06236	0.169532	2.90247	0.32354	0.595685
3476_10	0.385827	0.593951	0.332319	2.11042	2.95795	0.252505	0.17985	3.95204	0.241947	1.27613	0.495705	0.357731	0.408733	0.295276	0.679671	0.776843	1.50948	2.50787	0.543844	0.574087	0.375805	0.362205	0.181281	0.997316	2.12384	1.09198	0.25	0.275233	0.719399	0.187008	0.42287	1.75233	0.313708	0.371868	0.331782	0.754832	0.549213	0.289907	0.463851	0.364173	0.276127	0.390122	0.524338	0.216049	1.00955	0.200559	3.244	0.325064	0.619963
3476_11	0.362543	0.615191	0.30167	2.06339	2.84144	0.253906	0.16538	3.96714	0.233435	1.2961	0.501706	0.369366	0.390196	0.293949	0.698869	0.766026	1.53941	2.45897	0.579099	0.564374	0.337763	0.369187	0.177231	0.997666	2.05674	1.12067	0.242952	0.270426	0.698869	0.178129	0.412821	1.7592	0.301131	0.376728	0.313162	0.750404	0.551984	0.289639	0.464715	0.356797	0.26037	0.386425	0.518226	0.210815	0.986653	0.191764	3.14317	0.315195	0.621264
3476_12	0.324104	0.552117	0.288274	1.90586	2.65472	0.228339	0.157166	3.61401	0.204886	1.14967	0.460749	0.326059	0.352117	0.300651	0.628176	0.697231	1.39007	2.25554	0.512866	0.504235	0.320033	0.344951	0.164658	0.881759	1.86678	0.997068	0.227687	0.250977	0.633876	0.162052	0.383876	1.60912	0.277687	0.327524	0.28127	0.64886	0.498534	0.254072	0.476059	0.329316	0.242834	0.35798	0.461238	0.205912	0.973687	0.179823	3.05789	0.327175	0.586161
3476_13	0.442971	0.564827	0.282316	1.93293	2.56405	0.243127	0.209203	3.41782	0.232014	1.25424	0.538702	0.336713	0.378826	0.277442	0.640281	0.7442	1.36615	2.38429	0.544551	0.549815	0.372197	0.353675	0.201014	0.883213	1.90758	1.02769	0.237863	0.282121	0.653149	0.178592	0.41743	1.6046	0.297719	0.373172	0.374927	0.741665	0.55157	0.280756	0.437902	0.341782	0.279977	0.35582	0.427374	0.196864	0.912436	0.198727	3.27154	0.307406	0.584847
3476_14	0.427475	0.609091	0.284848	2.00909	2.59899	0.246667	0.200202	3.58182	0.234545	1.31596	0.581818	0.360808	0.377172	0.318384	0.684444	0.761616	1.40909	2.39455	0.570505	0.572323	0.353333	0.396566	0.19596	0.916768	1.98141	1.09495	0.249899	0.289495	0.659798	0.195556	0.415556	1.64687	0.310303	0.412121	0.36101	0.764646	0.56303	0.290707	0.487475	0.344444	0.272121	0.363434	0.459394	0.186659	0.879178	0.179424	3.10085	0.304732	0.529156
3476_15	0.39259	0.521628	0.289834	1.7923	2.35974	0.218288	0.169009	3.29294	0.199306	1.17083	0.528929	0.307173	0.33747	0.265924	0.607593	0.675306	1.26866	2.1159	0.491696	0.494251	0.369776	0.3309	0.172842	0.824055	1.72002	0.999635	0.218836	0.255704	0.599562	0.159701	0.403358	1.49808	0.296222	0.375068	0.2975	0.672751	0.520533	0.253148	0.403541	0.319219	0.245848	0.328345	0.402628	0.183916	0.880389	0.175933	3.1993	0.281173	0.543185
3483_1	0.523508	0.860404	0.355558	2.43301	4.03071	0.185886	0.156083	2.93659	0.245221	1.54353	0.585379	0.272126	0.326841	0.241417	0.853519	0.624966	1.62587	2.09593	0.460187	0.715916	0.393786	0.340067	0.168856	1.87653	2.74599	1.35927	0.23426	0.26651	0.785488	0.153184	0.503669	2.44714	0.323308	0.216958	0.242323	0.208896	0.198206	0.360449	0.204276	0.359181	0.253465	0.442794	0.305825	0.260255	1.23606	0.203288	2.75404	0.34917	0.822611
3483_2	0.522842	0.852923	0.337887	2.34339	4.01552	0.18185	0.147166	2.84006	0.239333	1.5075	0.585026	0.266566	0.321033	0.232857	0.832786	0.605074	1.59124	2.00302	0.437062	0.698572	0.370975	0.340193	0.160915	1.80582	2.74434	1.3229	0.229309	0.27313	0.775925	0.147875	0.492149	2.36308	0.320944	0.208551	0.242438	0.181141	0.197818	0.360774	0.203939	0.345959	0.278276	0.419853	0.303202	0.255183	1.21082	0.186436	2.67863	0.353557	0.787702
3483_3	0.52832	0.836851	0.346878	2.45611	3.919	0.179332	0.151275	2.8416	0.240545	1.47872	0.592348	0.267282	0.317414	0.230431	0.844679	0.605277	1.55251	2.05154	0.441161	0.68496	0.411082	0.349077	0.155761	1.76807	2.68786	1.31434	0.224538	0.276077	0.769657	0.151275	0.47467	2.35004	0.319437	0.201143	0.22788	0.166579	0.155321	0.346614	0.184785	0.343272	0.23993	0.42146	0.291469	0.254733	1.28393	0.187675	2.64419	0.359655	0.807386
3483_4	0.444394	0.71094	0.29483	2.06867	3.22831	0.17683	0.143229	2.59656	0.202851	1.28374	0.473696	0.257608	0.298111	0.223894	0.716936	0.492703	1.33499	1.84998	0.444168	0.604028	0.333069	0.315307	0.154316	1.29528	2.21235	1.17502	0.215522	0.248331	0.672022	0.139156	0.431384	1.97194	0.282724	0.265075	0.27175	0.244258	0.225025	0.292114	0.225139	0.316891	0.234755	0.371762	0.405589	0.215309	1.06795	0.17335	2.81791	0.317056	0.719247
3483_5	0.435862	0.718732	0.288591	2.03559	3.27543	0.178052	0.142923	2.58863	0.214327	1.27417	0.495594	0.246252	0.295572	0.212381	0.721593	0.506694	1.34844	1.69539	0.462868	0.60373	0.328184	0.312622	0.152535	1.318	2.22005	1.21066	0.212839	0.22474	0.67708	0.14235	0.435061	1.97963	0.291223	0.263531	0.263875	0.213297	0.225541	0.2958	0.20666	0.318343	0.236869	0.378876	0.416295	0.223817	1.02814	0.164132	2.84788	0.320662	0.71188
3483_6	0.447674	0.709884	0.294651	2.07686	3.39802	0.181163	0.146744	2.655	0.209419	1.32453	0.503837	0.248023	0.299419	0.217558	0.729884	0.51314	1.35151	1.91895	0.442442	0.604535	0.372442	0.328372	0.157791	1.36012	2.30419	1.20628	0.216628	0.228372	0.70093	0.138721	0.44314	2.01547	0.296744	0.257907	0.268953	0.21407	0.256512	0.294651	0.221047	0.32314	0.240233	0.387209	0.435814	0.214664	1.02435	0.16855	2.8461	0.318195	0.695479
3483_7	0.435215	0.680108	0.285349	1.97997	3.0703	0.175	0.143952	2.30605	0.195833	1.22137	0.479435	0.241667	0.296371	0.220161	0.701075	0.459274	1.27446	1.80323	0.416398	0.565726	0.326747	0.323925	0.152823	1.16694	2.07944	1.16142	0.210215	0.21922	0.622312	0.138441	0.421505	1.84435	0.287366	0.24664	0.291129	0.288441	0.267473	0.293011	0.272446	0.314785	0.239919	0.375269	0.335081	0.200548	0.896856	0.163282	2.63538	0.290798	0.655599
3483_8	0.416656	0.655634	0.271283	1.96942	3.03826	0.173573	0.137561	2.26029	0.189196	1.19714	0.480869	0.235933	0.286244	0.197405	0.684629	0.458361	1.26082	1.76883	0.406858	0.566133	0.347809	0.31696	0.154773	1.17	2.05984	1.13385	0.208129	0.215808	0.612075	0.134913	0.418509	1.81544	0.283199	0.240037	0.276976	0.29485	0.275652	0.294585	0.274858	0.305309	0.243877	0.370581	0.349927	0.202308	0.907348	0.15815	2.63035	0.295393	0.635985
3483_9	0.43209	0.68596	0.279176	1.99381	3.12397	0.180643	0.148607	2.29116	0.195046	1.27285	0.487953	0.239602	0.283887	0.210796	0.702517	0.469108	1.27097	1.81828	0.41338	0.581236	0.324539	0.324808	0.154395	1.20541	2.11334	1.18751	0.207969	0.212545	0.635213	0.136358	0.425629	1.87885	0.282407	0.242698	0.275946	0.191816	0.26935	0.287253	0.284695	0.305559	0.244178	0.384439	0.359268	0.202014	0.94711	0.158494	2.6197	0.312872	0.62627
3483_10	0.423789	0.591702	0.25463	1.83048	2.65011	0.183583	0.154024	1.99769	0.185541	1.0787	0.425036	0.236467	0.279558	0.216524	0.666311	0.418625	1.16738	1.66969	0.423967	0.510328	0.327813	0.30609	0.15349	0.942308	1.62108	1.06766	0.207977	0.211895	0.568198	0.143875	0.405627	1.58458	0.293803	0.338497	0.333333	0.351852	0.297365	0.316061	0.33084	0.311788	0.269409	0.383547	0.542023	0.153629	0.711809	0.138028	2.3662	0.267822	0.478007
3483_11	0.387131	0.569383	0.259678	1.81527	2.64204	0.18402	0.154322	1.97631	0.178363	1.08945	0.424783	0.229627	0.269047	0.199399	0.657946	0.415238	1.16175	1.58246	0.423369	0.50221	0.302457	0.30122	0.155029	0.902952	1.64274	1.04914	0.203818	0.206116	0.5586	0.144953	0.403924	1.57186	0.27877	0.346297	0.321372	0.342938	0.308998	0.305109	0.34011	0.305639	0.256496	0.369454	0.550822	0.169651	0.758952	0.140207	2.40423	0.278689	0.466242
3483_12	0.375281	0.584961	0.24771	1.78047	2.5917	0.173552	0.145376	1.92031	0.17943	1.14296	0.411755	0.228349	0.26949	0.210717	0.640449	0.409334	1.14866	1.56491	0.413656	0.502161	0.298185	0.302161	0.147277	0.891443	1.59049	1.0408	0.199136	0.205013	0.549525	0.136387	0.397234	1.56266	0.277787	0.326188	0.310977	0.324806	0.264823	0.298531	0.318755	0.301815	0.255143	0.379948	0.570095	0.172138	0.811994	0.148391	2.42318	0.291639	0.489057
3483_13	0.439808	0.604712	0.243761	1.79397	2.50669	0.178279	0.145338	1.8896	0.176682	1.18786	0.47215	0.225195	0.271112	0.206029	0.65562	0.420643	1.12458	1.70992	0.398483	0.5556	0.332801	0.304452	0.176482	0.962268	1.55141	1.0533	0.20004	0.202236	0.526852	0.142344	0.378519	1.48972	0.278499	0.352166	0.339988	0.332601	0.211819	0.325215	0.293272	0.304851	0.259932	0.384708	0.436614	0.163822	0.720875	0.144654	2.08805	0.228661	0.47664
3483_14	0.425366	0.587122	0.241951	1.74088	2.48898	0.173073	0.159024	1.78712	0.16761	1.18673	0.465171	0.217951	0.262634	0.192585	0.642537	0.416195	1.09249	1.61307	0.394537	0.556878	0.309854	0.306732	0.15278	0.957073	1.576	1.02127	0.203512	0.19922	0.508488	0.135415	0.376	1.45288	0.269268	0.328195	0.317854	0.299122	0.247805	0.323122	0.266927	0.299902	0.268488	0.378927	0.443122	0.162274	0.686704	0.141546	2.11193	0.229049	0.436778
3483_15	0.385382	0.590776	0.239984	1.73989	2.51046	0.168654	0.156732	1.75591	0.188587	1.25835	0.455736	0.214774	0.256791	0.204612	0.637483	0.405902	1.10944	1.65097	0.387141	0.536447	0.293336	0.306625	0.152628	0.94059	1.57495	1.05159	0.198945	0.189955	0.508306	0.134845	0.376588	1.45554	0.277506	0.314247	0.294313	0.294118	0.24487	0.314442	0.266953	0.297049	0.262263	0.389486	0.462185	0.170948	0.723449	0.150518	2.11732	0.226979	0.425717
3498_1	0.787914	1.11941	0.320744	2.30283	4.17606	0.174801	0.147298	1.80128	0.201724	2.07854	1.34098	0.260507	0.254019	0.207147	0.781813	0.630447	1.58803	1.42088	0.354639	0.678191	0.749467	0.321518	0.149913	1.52034	3.15495	1.41633	0.222255	0.234069	0.683227	0.149622	0.44693	2.13122	0.282394	0.354736	0.236006	0.63742	0.480244	0.354542	0.459035	0.356672	0.242592	0.378268	0.147008	0.231687	1.16266	0.173087	0.964973	0.302888	0.662145
3498_2	0.842681	1.05181	0.339598	2.33453	4.29594	0.171838	0.148369	1.85302	0.205947	2.16229	1.38176	0.266905	0.270088	0.214399	0.83214	0.659507	1.63534	1.43765	0.365752	0.712112	0.806683	0.328461	0.152347	1.58254	3.32339	1.44879	0.228421	0.252287	0.716687	0.15364	0.457737	2.2687	0.311356	0.365951	0.236575	0.650557	0.499006	0.356603	0.468874	0.36436	0.243636	0.389718	0.153142	0.23282	1.134	0.16162	0.925416	0.30819	0.667029
3498_3	0.880699	1.06539	0.33973	2.30846	4.36389	0.176972	0.156056	1.87522	0.212306	2.1724	1.4371	0.277795	0.267337	0.22317	0.791756	0.675805	1.77287	1.53599	0.358615	0.733679	0.777642	0.338613	0.169865	1.65154	3.30704	1.43639	0.242969	0.256777	0.728399	0.15362	0.469692	2.31678	0.319423	0.391106	0.284496	0.6821	0.518631	0.368261	0.501574	0.374454	0.269571	0.400853	0.152909	0.225119	1.13919	0.157423	0.931354	0.311876	0.641924
3498_4	0.878349	1.03681	0.289645	2.06469	3.71349	0.178977	0.147719	2.03005	0.195631	2.04345	1.22665	0.256336	0.246319	0.216751	0.713372	0.56698	1.47273	1.34323	0.339971	0.629375	0.746681	0.317886	0.151219	1.23666	2.76346	1.31958	0.217113	0.238716	0.64434	0.14965	0.405262	1.95329	0.270577	0.356505	0.246198	0.606203	0.462829	0.309558	0.427709	0.33442	0.235578	0.353246	0.144702	0.229261	1.07819	0.166548	0.985473	0.308089	0.618798
3498_5	0.842452	1.14555	0.324456	2.28016	3.77746	0.189717	0.160976	2.22544	0.213052	2.14885	1.34713	0.28174	0.265788	0.229268	0.751879	0.622017	1.62676	1.4468	0.363217	0.682531	0.823995	0.349506	0.168095	1.33065	3.08253	1.47436	0.236915	0.240475	0.715491	0.166645	0.442452	2.18721	0.304812	0.387871	0.259723	0.640606	0.513382	0.342254	0.486486	0.361239	0.257218	0.395913	0.158339	0.225054	1.08253	0.164177	0.976432	0.305904	0.620197
3498_6	0.941415	1.16542	0.322087	2.25095	3.72028	0.188963	0.159147	2.1938	0.215117	2.03962	1.32889	0.279718	0.269256	0.213548	0.794298	0.63332	1.57068	1.4815	0.355826	0.662351	0.822283	0.355434	0.163594	1.28469	3.05623	1.4267	0.238263	0.245848	0.715836	0.160194	0.442134	2.11024	0.30051	0.389695	0.265856	0.666667	0.53642	0.344841	0.489604	0.369687	0.248856	0.372957	0.159017	0.225023	1.05481	0.166145	0.962809	0.302067	0.60938
3498_7	0.824638	1.00499	0.26876	2.10145	3.27037	0.18744	0.150081	2.18712	0.2	2.02174	1.14042	0.257005	0.25314	0.219002	0.712721	0.521256	1.48937	1.29775	0.360386	0.611111	0.688084	0.33285	0.154911	1.10467	2.64122	1.3277	0.21562	0.22496	0.655717	0.163124	0.384219	1.94815	0.294686	0.346699	0.23752	0.582931	0.490499	0.298068	0.407407	0.345089	0.228502	0.344605	0.151047	0.208515	1.0602	0.174222	1.01338	0.303535	0.623952
3498_8	0.838116	1.03417	0.287444	2.11096	3.34649	0.191906	0.148947	2.28297	0.202355	2.03268	1.15824	0.26837	0.260242	0.223918	0.694974	0.549345	1.50406	1.39028	0.355449	0.620833	0.762647	0.355283	0.155913	1.09073	2.69398	1.37021	0.220103	0.255266	0.687842	0.173329	0.422458	1.91375	0.283132	0.362913	0.256096	0.602587	0.500415	0.307182	0.440869	0.345828	0.239841	0.339691	0.15044	0.211379	1.05316	0.174622	1.01193	0.303963	0.615598
3498_9	0.818824	0.994286	0.290756	2.12034	3.68521	0.202689	0.155462	2.34336	0.208908	1.96773	1.18471	0.270252	0.266555	0.22	0.748908	0.571597	1.55025	1.44286	0.367227	0.636975	0.784538	0.366723	0.163361	1.16269	2.81008	1.40437	0.227059	0.254958	0.692605	0.170084	0.410756	1.98185	0.308908	0.364202	0.260672	0.635294	0.540672	0.307731	0.453613	0.343193	0.265042	0.346387	0.152269	0.209494	1.025	0.171308	0.957068	0.309072	0.604641
3498_10	0.743142	0.839056	0.245156	1.83848	2.91713	0.191061	0.153462	2.04048	0.234414	1.70036	1.00978	0.267217	0.24343	0.215998	0.612124	0.490313	1.27738	1.20602	0.349319	0.530597	0.68521	0.328602	0.165356	0.894686	2.20852	1.14847	0.213697	0.23403	0.609438	0.165739	0.356225	1.62517	0.273739	0.323998	0.250144	0.620756	0.476693	0.26338	0.40821	0.312872	0.23192	0.321504	0.156148	0.197644	1.03958	0.181619	0.943158	0.280373	0.613478
3498_11	0.754728	0.875534	0.266423	1.96848	2.97193	0.195241	0.167582	2.13057	0.20724	1.89119	1.06874	0.263982	0.266423	0.241611	0.68314	0.513321	1.28717	1.26378	0.364043	0.576978	0.73195	0.34757	0.169209	0.955867	2.41956	1.23043	0.223917	0.25605	0.657718	0.176124	0.392719	1.73785	0.286964	0.345739	0.288997	0.633516	0.513931	0.292048	0.453325	0.327435	0.243848	0.334147	0.179581	0.196341	0.954201	0.172222	0.954336	0.28374	0.600271
3498_12	0.718856	0.935593	0.282203	2.07097	3.16356	0.216314	0.160381	2.23771	0.207415	2.00254	1.13538	0.276271	0.267161	0.266737	0.698093	0.538771	1.41144	1.32903	0.387076	0.598305	0.765042	0.366949	0.18178	1.01441	2.48114	1.30381	0.238771	0.267797	0.681992	0.180085	0.405932	1.79852	0.325847	0.402542	0.286653	0.657627	0.559534	0.310169	0.46589	0.339407	0.260381	0.357627	0.152966	0.196726	0.986044	0.17284	0.942029	0.300456	0.584541
3498_13	0.674398	0.80107	0.254906	1.86173	2.69135	0.199599	0.165477	1.88492	0.222792	1.83341	0.98149	0.255352	0.236619	0.232828	0.62645	0.489072	1.24219	1.22681	0.360839	0.572926	0.675513	0.348127	0.168376	0.907672	2.18466	1.16459	0.218332	0.22413	0.592997	0.173729	0.344335	1.54706	0.297948	0.33876	0.260482	0.620428	0.533452	0.284344	0.407895	0.301517	0.234389	0.315566	0.154326	0.181653	1.01511	0.182199	0.97561	0.282126	0.602475
3498_14	0.759661	0.912582	0.262724	1.92672	2.98893	0.200283	0.177427	2.01107	0.211122	1.95971	1.03582	0.289821	0.267672	0.26885	0.680961	0.510603	1.3353	1.35556	0.386428	0.588596	0.692507	0.393261	0.177898	0.928369	2.29053	1.23657	0.233035	0.244581	0.659519	0.185674	0.380773	1.6845	0.297361	0.362865	0.27427	0.643261	0.56409	0.284637	0.432846	0.317389	0.240575	0.331527	0.1541	0.185421	0.989638	0.176877	0.947101	0.27595	0.61098
3498_15	0.713426	0.805308	0.265834	1.86039	2.82203	0.205843	0.160348	1.87556	0.194469	1.76093	1.00602	0.259144	0.258475	0.230152	0.656334	0.492864	1.26383	1.26918	0.353925	0.558207	0.664585	0.375781	0.179081	0.912578	2.12199	1.19269	0.221677	0.23149	0.608608	0.175513	0.368198	1.56244	0.285905	0.358162	0.268956	0.609054	0.54884	0.273417	0.413247	0.32917	0.23818	0.315566	0.146744	0.181966	0.9789	0.175293	0.950225	0.275383	0.595131
50810B_1	0.690987	0.969957	0.342749	2.61773	4.64977	0.165286	0.145723	1.81435	0.210201	1.83941	1.00868	0.26829	0.282962	0.192634	0.986625	0.797684	1.94241	1.527	0.308614	0.785208	0.519313	0.322986	0.138138	1.79399	3.50813	1.43757	0.206308	0.253319	0.755165	0.124464	0.485977	2.28835	0.30522	0.430083	0.291047	0.741491	0.592075	0.370995	0.53658	0.412616	0.280866	0.435972	0.15261	0.259436	1.35616	0.162266	0.838123	0.302796	0.639224
50810B_2	0.704525	0.962142	0.343922	2.61872	4.73999	0.170113	0.14564	1.81001	0.200479	1.88393	1.01428	0.268804	0.282389	0.197982	0.995805	0.804815	1.93217	1.52223	0.30896	0.786934	0.505644	0.32744	0.138947	1.82859	3.6399	1.43362	0.208371	0.250425	0.753771	0.118769	0.485566	2.32095	0.307861	0.437918	0.296374	0.743782	0.602238	0.387973	0.548297	0.418839	0.262911	0.446109	0.152532	0.253882	1.39809	0.171571	0.819144	0.304539	0.624552
50810B_3	0.665816	0.923817	0.337326	2.6075	4.76919	0.169645	0.141272	1.78029	0.19998	1.93177	0.98174	0.270469	0.284606	0.194777	0.970351	0.79138	1.88474	1.50216	0.314844	0.801885	0.482525	0.324465	0.13548	1.87336	3.54742	1.39702	0.210092	0.257118	0.744944	0.117809	0.482721	2.30473	0.306008	0.424504	0.290791	0.712939	0.599843	0.38818	0.546142	0.424602	0.263303	0.460632	0.141763	0.247348	1.35162	0.173431	0.759091	0.299134	0.637392
[truncated: 177 more rows]
[truncated: 32 more columns]
