# Supplementary material for: Self-Organizing Feature Maps Identify Proteins Critical to Learning in a Mouse Model of Down Syndrome
Source: PLoS One. 2015 Jun 25;10(6):e0129126. doi: 10.1371/journal.pone.0129126 (PMC4482027; doi:10.1371/journal.pone.0129126)
Supplement: S1 Dataset — These data are a subset of those used in Ahmed et al PLoS ONE 2015 10(3): e0119491 (ZIP) [file pone.0129126.s005.zip › Data/Readme.txt]

Protein expression levels of 77 proteins measured in the nuclear fraction of cortex from control and Down syndrome mice. 

First column indicates mouse id. 
15 measurements were registered for each mouse.
Last four columns indicate: Genotype (control or trisomy), Treatment (memantine or saline), Behavior (context-shock (C/S) or shock-context (S/C)) and the class of mice according to the three features (c-CS-s, c-CS-m, c-SC-s, c-SC-m, c-SC-s, t-CS-s, t-CS-m, t-SC-s, t-SC-m, t-SC-s ). 

These data are a subset of those used in Ahmed et al PLoS One. 2015 10(3):e0119491.
